# Supplementary material for: The SWI/SNF chromatin remodeling assemblies BAF and PBAF differentially regulate cell cycle exit and cellular invasion in vivo
Source: PLoS Genet. 2022 Jan 4;18(1):e1009981. doi: 10.1371/journal.pgen.1009981 (PMC8759636; doi:10.1371/journal.pgen.1009981)
Supplement: S1 Table — 270 chromatin regulating factors targeted by RNAi for AC invasion defects. n≥30 animals for each RNAi clone. For each RNAi clone tested, the corresponding genetic sequence name, public name, protein annotation, and human homolog (HUGO Gene Nomenclature) from www.wormbase.com is given. Penetrance for each invasion defects is given as the % of animals with ACs that fail to invade the BM at the P6.p 4-cell stage out of the total number of animals assessed (Block/Invasion+Partial). Partial refers to cases where an animal had a breach in the BM narrower than the width of the basolateral surface of the invading AC. Genes in bold were recovered as significant regulators of AC invasion (S2 Table). Annotations were mined from the STRING consortium www.string-db.org. Asterisks in human ortholog column denote genes with > 5 detected human orthologs, for which only the first 5 returned orthologs were listed. N.A. denotes genes for which no human ortholog exists. List is organized alphabetically based on genetic sequence name. (XLSX) [file pgen.1009981.s007.xlsx]

## Sheet: S1 Table
S1 Table. Chromatin regulating factors (CRFs) assessed for contribution to AC invasion. 269 chromatin regulating factors targeted by RNAi for AC invasion defects. n≥30 animals for each RNAi clone. For each RNAi clone tested, the corresponding genetic sequence name, public name, protein annotation, and human homolog (HUGO Gene Nomenclature) from www.wormbase.com is given. Penetrance for each invas…
Seqeunce Name	Gene Public Name	STRING annotation (condensed)	Human Ortholog	Invasion	Block	Partial	Defect (%)
B0019.1	amx-2	AMine oXidase family	HGNC:6833|HGNC:6834|HGNC:20837|HGNC:15862|HGNC:19094	28	8	1	21.62
B0019.2	B0019.2	Predicted to have DNA-binding activity	N.A.	27	3	0	10
B0024.12	gna-1	Glucosamine 6-phosphate N-acetyltransferase; GNA1 subfamily	HGNC:19980	25	4	1	13.33
B0238.10	natc-2	N-alpha-AcetylTransferase C complex subunit	HGNC:19844	25	1	4	3.33
B0261.1	B0261.1	Protein B0261.1 (B0261.1) mRNA, complete cds	HGNC:13652	27	5	0	15.63
B0304.1	hlh-1	Myoblast determination protein 1 homolog	HGNC:7611|HGNC:7565|HGNC:7566|HGNC:7612	27	2	1	6.67
B0336.7	B0336.7	Protein B0336.7, isoform a	N.A.	23	5	2	16.67
B0379.4	scpl-1	CTD small phosphatase-like protein 1	HGNC:21614|HGNC:17077|HGNC:16890	24	2	4	6.67
B0414.3	hil-5	Histone H1.5	HGNC:18463|HGNC:4715|HGNC:24893|HGNC:4722|HGNC:4718*	29	0	1	0
C01B10.5	hil-7	HIstone H1 Like; Protein HIL-7, isoform b	N.A.	30	0	0	0
C01B12.2	gmeb-1	GMEB transcriptional regulator homolog	Uncharacterized	29	1	0	3.33
C01B12.8	C01B12.8	Protein C01B12.8 (C01B12.8) mRNA, complete cds	N.A.	38	2	0	5
C01G8.9	swsn-8/let-526	SWI/SNF nucleosome remodeling complex component; Protein LET-526, isoform a	HGNC:11110|HGNC:18040	33	11	3	23.4
C01H6.7	swsn-9	SWI/SNF nucleosome remodeling complex component; Protein SWSN-9, isoform a	HGNC:25818|HGNC:14310	26	2	2	6.67
C03D6.5	asfl-1	Probable histone chaperone asf-1-like protein	HGNC:20995|HGNC:20996	25	1	5	3.23
C04A2.3	egl-27	Exhibits RNA polymerase II transcription factor binding activity; chromatin binding activity	HNGC:9965	30	0	0	0
C05D2.5	xnd-1	X chromosome NonDisjunction factor	N.A.	27	3	0	10
C07A9.7	set-3	Protein SET-3, isoform a	HGNC:15513|HGNC:21067|HGNC:20997|HGNC:20986|HGNC:16258*	27	2	1	6.67
C08B11.2	hda-2	Putative histone deacetylase 2	HGNC:4854	29	1	1	3.23
C08B11.3	swsn-7	SWI/SNF nucleosome remodeling complex component	HGNC:18037	23	7	0	23.33
C09G4.5	mes-6	Polycomb protein mes-6; Polycomb group (PcG) protein.	HGNC:3188	30	0	0	0
C12C8.3	lin-41	ATP-dependent RNA helicase cgh-1; DEAD box helicase family, DDX6/DHH1 subfamily	HGNC:33440|HGNC:13430|HGNC:27316|HGNC:16007| HGNC:43972*	28	2	0	6.67
C12D12.5	sox-4	SOX (Mammalian SRY box) family	HGNC:11196	28	2	0	6.67
C14B1.4	wdr-5.1	WD repeat-containing protein wdr-5.1	HGNC:26657|HGNC:16661|HGNC:27619|HGNC:30836| HGNC:28945*	26	2	2	6.67
C14B9.6	gei-8	Nuclear receptor corepressor 1	HGNC:7672|HGNC:7673	27	1	2	3.33
C16A11.4	C16A11.4	Protein C16A11.4, isoform a (C16A11.4) mRNA, complete cds	N.A.	25	9	3	24.32
C16C10.4	C16C10.4	Probable histone deacetylase complex subunit SAP18	HGNC:10530	24	6	0	20
C17G1.4	nra-3	Nicotinic Receptor Associated; Protein NRA-3, isoform a	N.A.	26	7	2	20
C17G10.4	cdc-14	Probable tyrosine-protein phosphatase cdc-14	HGNC:1719|HGNC:22427|HGNC:1718	29	4	2	11.43
C17H12.13	anat-1	AANAT (Arylalkylamine N-AcetylTransferase) homolog; Protein ANAT-1, isoform a	N.A.	34	0	1	0
C18G1.5	hil-4	Histone H1.4	HGNC:18463|HGNC:4715|HGNC:4717|HGNC:24893|HGNC:4722*	24	6	1	19.35
C18H7.9	prmt-4	PRotein arginine MethylTransferase	N.A.	24	3	4	9.68
C18H9.7	rpy-1	43 kDa receptor-associated protein of the synapse homolog	HGNC:9863	20	7	4	22.58
C23H3.3	C23H3.3	Protein C23H3.3, isoform a (C23H3.3) mRNA, complete cds	HGNC:24268	26	2	2	6.67
C24G6.6	hpo-15	Protein HPO-15 (hpo-15) mRNA, complete cds	HGNC:6833|HGNC:6834|HGNC:20837| HGNC:15862|HGNC:19094*	29	1	0	3.33
C25G4.4	gmeb-4	Protein GMEB-4 (gmeb-4) mRNA, complete cds	HGNC:4370|HGNC:4371	34	3	1	7.89
C25G4.5	dpy-26	Condensin complex subunit	N.A.	29	0	1	0
C26C6.1	pbrm-1	PolyBRoMo domain containing; Protein PBRM-1, isoform a	HGNC:30064	24	6	0	20
C26E6.9	set-2	Histone-lysine N-methyltransferase set-2	HGNC:15840|HGNC:7132|HGNC:20263|HGNC:15573|HGNC:14234*	30	0	0	0
C27B7.1	spr-2	Suppressor of presenilin-2; nucleosome assembly protein (NAP) family	HGNC:12382|HGNC:7639|HGNC:21559|HGNC:19968|HGNC:29367*	29	1	0	3.33
C27C12.6	dmd-4	DM (Doublesex/MAB-3) Domain family	HGNC:13909|HGNC:13913|HGNC:13911|HGNC:2934|HGNC:13910*	29	0	1	0
C28A5.4	ceh-43	Homeobox protein	HGNC:20857|HGNC:2917|HGNC:2914|HGNC:20450|HGNC:2916*	26	3	1	10
C28H8.9	dpff-1	Protein DPFF-1, isoform b; requiem/DPF family	HGNC:17427|HGNC:20225|HGNC:9964	33	3	0	8.33
C29F7.6	jmjd-3.3	JuMonJi (Transcription factor) Domain protein	HGNC:12637|HGNC:29012|HGNC:12638	25	7	1	21.21
C29F9.5	C29F9.5	Protein C29F9.5 (C29F9.5) mRNA, complete cds	N.A.	30	5	0	14.29
C32D5.5	set-4	Histone-lysine N-methyltransferase Suv4-20	HGNC:28405|HGNC:24283	21	8	3	25
C32F10.5	hmg-3	FACT complex subunit ssrp1-B	HGNC:5000|HGNC:5002|HGNC:16095|HGNC:5401|HGNC:17133*	24	4	2	13.33
C33H5.6	swd-2.1	Set1 WD40 repeat protein homolog	HGNC:28826	35	5	5	11.11
C36F7.1	irx-1	Putative iroquois-class homeodomain protein irx-1	HGNC:14358|HGNC:14361|HGNC:14359|HGNC:6129|HGNC:14675*	35	5	5	11.11
C38D4.3	mel-28	Nuclear envelope protein	N.A.	29	1	0	3.33
C41G7.4	set-32	SET (Trithorax/polycomb) domain containing	HGNC:15840|HGNC:7132|HGNC:20263|HGNC:19088|HGNC:15573*	23	4	3	13.33
C43E11.10	cdc-6	Cell division control protein	HGNC:1744	23	7	0	23.33
C44B9.4	athp-1	AT Hook plus PHD finger transcription factor	HGNC:11327	34	4	0	10.53
C44F1.2	gmeb-3	GMEB transcriptional regulator homolog	HGNC:4370|HGNC:4371	28	2	0	6.67
C47E12.4	pyp-1	Probable inorganic pyrophosphatase 1; Protein PYP-1, isoform a	HGNC:9226|HGNC:28883	26	3	1	10
C50A2.2	cec-2	C. elegans Chromodomain protein	N.A.	23	11	5	28.21
C50F4.13	his-35	Histone H2A family	HGNC:4739|HGNC:4726|HGNC:20508|HGNC:4730|HGNC:20507*	21	6	3	20
C53A5.3	hda-1	Histone deacetylase 1	HGNC:14065|HGNC:4852|HGNC:4853	16	12	2	40
C55B7.9	mdt-18	Mediator of RNA polymerase II transcription subunit 18	HGNC:25944	33	1	5	2.56
D1007.1	ceh-17	C. elegans Homeobox	HGNC:691|HGNC:9143	30	0	0	0
D1014.8	spr-1	REST corepressor spr-1; CoREST family	HGNC:17441|HGNC:19853|HGNC:25594|HGNC:25294|HGNC:27455*	30	0	0	0
D1053.2	D1053.2	Histone-lysine N-methyltransferase, H3 lysine-79 specific	HGNC:24948	23	6	4	18.18
D1081.8	cdc-5L	Cell Division Cycle related	HGNC:1743	19	8	5	25
D2096.8	nap-1	Nucleosome assembly protein (NAP) family	HGNC:12382|HGNC:7639|HGNC:21559|HGNC:19968|HGNC:29367*	28	1	1	3.33
DY3.2	lmn-1	Lamin-1	HGNC:6453|HGNC:6449|HGNC:28928|HGNC:28695|HGNC:28927*	25	2	3	6.67
E03A3.3	his-69	Putative histone H3.3-like type 3; Putative variant histone H3	HGNC:33164|HGNC:4765	22	4	3	13.79
E03A3.4	his-70	Histone H3.3-like type 1; Putative variant histone H3	HGNC:33164	27	2	5	5.88
F02E9.4	sin-3	Paired amphipathic helix protein sin-3	HGNC:19354|HGNC:19353	28	2	0	6.67
F07C3.4	glo-4	X-linked retinitis pigmentosa GTPase regulator homolog	HGNC:18243|HGNC:1914|HGNC:30297|HGNC:30457|HGNC:10295*	27	3	0	10
F09G2.9	attf-2	AT hook Transcription Factor family	N.A.	22	1	7	3.33
F10E7.11	F10E7.11	Predicted to have DNA-binding activity	HGNC:26678|HGNC:29657	29	1	0	3.33
F10G7.3	unc-85	Probable histone chaperone asf-1	HGNC:20995|HGNC:20996	30	1	0	3.23
F11A10.1	lex-1	Tat-binding homolog 7	HGNC:29230|HGNC:30123	20	4	7	12.9
F13C5.2	F13C5.2	Protein F13C5.2 (F13C5.2) mRNA, complete cds	HGNC:1840|HGNC:4201|HGNC:962|HGNC:960	24	4	2	13.33
F15E6.1	set-9	Histone-lysine N-methyltransferase	HGNC:18541|HGNC:25566	25	5	0	16.67
F17A2.3	phf-32	PHd Finger family	N.A.	23	3	4	10
F17E9.13	his-33	Protein HIS-30 (his-30) mRNA, complete cds	HGNC:4739|HGNC:4733|HGNC:4737|HGNC:29668|HGNC:4727*	21	3	3	11.11
F18E2.3	scc-3	Cohesin subunit scc-3	HGNC:11355|HGNC:11354|HGNC:11356	28	2	0	6.67
F21G4.4	phf-34	PHd Finger family	N.A.	29	6	2	16.22
F22B3.1	his-46	Protein HIS-46; Core component of nucleosome	HGNC:4789	30	0	0	0
F22F1.1	hil-3	Histone H1.3	HGNC:18463|HGNC:4715|HGNC:4717|HGNC:4719|HGNC:4716*	30	0	0	0
F22F1.3	F22F1.3	Protein F22F1.3 (F22F1.3) mRNA, complete cds	HGNC:2348	28	2	0	6.67
F23D12.5	jmjd-3.2	JuMonJi (Transcription factor) Domain protein	HGNC:12637|HGNC:29012|HGNC:12638	25	2	4	6.45
F23F1.1	nyfc-1	Nuclear transcription factor Y subunit gamma	HGNC:7806	22	11	3	30.56
F23H11.1	bra-2	BMP Receptor Associated protein family	HGNC:16966	30	0	0	0
F25B3.6	F25B3.6	RNA polymerase-associated protein RTF1 homolog; Component of the PAF1 complex	HGNC:28996	25	6	0	19.35
F25D7.3	blmp-1	B lymphocyte-induced maturation protein 1 homolog	HGNC:9346	26	5	5	13.89
F26F12.7	let-418	Part of a NuRD (Nucleosome Remodeling and Deacetylase) complex	HGNC:1918|HGNC:1919	25	4	1	13.33
F26H11.2	nurf-1	NURF301-like; Histone-binding component of a NURF-like complex; BPTF family	HGNC:960|HGNC:8638|HGNC:962|HGNC:3581	35	1	0	2.78
F27D4.2	lsy-22	Protein LSY-22, isoform b	N.A.	26	3	1	10
F28F8.7	F28F8.7	Protein F28F8.7 (F28F8.7) mRNA, complete cds	HGNC:19853|HGNC:25294|HGNC:25594|HGNC:27455|HGNC:17441*	30	1	0	3.23
F29B9.2	jmjd-1.2	Lysine-specific demethylase 7 homolog	HGNC:8920|HGNC:22224|HGNC:20672|HGNC:13606|HGNC:13610	30	6	0	16.67
F29B9.4	psr-1	Bifunctional arginine demethylase and lysyl-hydroxylase psr-1	HGNC:19355	21	15	4	37.5
F29D11.2	capg-1	Condensin complex subunit capg-1	N.A.	25	6	8	15.38
F30F8.8	taf-5	TAF (TBP-associated transcription factor) family	HGNC:11539|HGNC:17304	18	8	6	25
F32A5.1	ada-2	Histone acetyltransferase complex subunit	HGNC:30781	27	1	2	3.33
F32E10.2	cec-4	Chromo domain-containing protein cec-4	N.A.	25	5	0	16.67
F32E10.6	cec-5	C. elegans Chromodomain protein	N.A.	27	4	4	11.43
F32H2.1	gei-11	snRNA-activating protein complex subunit 4 homolog	HGNC:11137	25	4	1	13.33
F33H1.4	F33H1.4	Uncharacterized protein	N.A.	24	3	3	10
F33H2.7	set-10	SET (Trithorax/polycomb) domain containing	HGNC:15513|HGNC:21067|HGNC:20997|HGNC:20986|HGNC:20982*	24	4	2	13.33
F36A2.1	cids-2	Pol II C-terminal Interaction Domain Suppressor	HGNC:29039	26	3	1	10
F36A2.10	F36A2.10	Protein F36A2.10 (F36A2.10) mRNA, complete cds	N.A.	26	4	0	13.33
F36G3.2	F36G3.2	Uncharacterized protein	N.A.	30	0	0	0
F37A4.8	isw-1	Chromatin-remodeling complex ATPase chain isw-1	HGNC:11097|HGNC:11101	30	3	0	9.09
F38A6.1	pha-4	Defective pharyngeal development protein 4	HGNC:5022|HGNC:5023|HGNC:5021	29	1	0	3.33
F39H11.3	cdk-8	Cyclin-dependent kinase 8; Component of the Mediator complex	HGNC:1773|HGNC:1777|HGNC:14434|HGNC:1782|HGNC:8883*	29	1	0	3.33
F40E10.2	sox-3	SOX (Mammalian SRY box) family	HGNC:11195|HGNC:11197|HGNC:11311|HGNC:11193	29	1	0	3.33
F41E6.4	smk-1	SMEK (Dictyostelium Suppressor of MEK null) homolog; Protein SMK-1, isoform c	HGNC:20219|HGNC:33146|HGNC:29267	28	0	2	0
F42A9.2	lin-49	May play an analogous role to the trithorax Group (trxG) proteins	HGNC:14256	28	0	2	0
F43D9.5	taf-11.3	TAF (TBP-associated transcription factor) family	HGNC:11544	23	4	4	12.9
F43G9.12	F43G9.12	Protein F43G9.12, isoform a	HGNC:13579|HGNC:1317	25	2	0	7.41
F45E1.6	his-71	Histone H3.3 type 1; Variant histone H3	HGNC:4764|HGNC:4765	25	0	0	0
F45E4.9	hmg-5	HMG; Protein HMG-5 (hmg-5) mRNA, complete cds	HGNC:11741	32	0	3	0
F45F2.3	his-46	Protein HIS-46; Core component of nucleosome	HGNC:4789	37	1	0	2.63
F45F2.4	his-7	Protein HIS-7 (his-7) mRNA, complete cds	HGNC:4739|HGNC:4726|HGNC:14456|HGNC:4738|HGNC:4727*	28	1	1	3.33
F46G10.7	sir-2.2	NAD-dependent protein deacylase sir-2.2; NAD-dependent protein deacylase	HGNC:14932	18	2	5	8
F47A4.2	dpy-22	Mediator of RNA polymerase II transcription subunit 12; Component of the Mediator complex	HGNC:16050	29	0	1	0
F47D12.4	hmg-1.2	High mobility group protein 1.2	HGNC:5004|HGNC:24954|HGNC:4983|HGNC:5000	29	1	0	3.33
F47G4.6	hmg-6	HMG; Protein HMG-6 (hmg-6) mRNA, complete cds	HGNC:20161	27	2	1	6.67
F48D6.1	taf-11.1	TAF (TBP-associated transcription factor) family	HGNC:53851|HGNC:53085|HGNC:53845|HGNC:53846|HGNC:53849*	24	3	3	10
F49E10.5	ctbp-1	C-terminal-binding protein 1; Binds DNA and represses gene expression	HGNC:2495	26	2	2	6.67
F53A2.5	dro-1	DR1 (One) transcription factor family	HGNC:3017	30	2	0	6.25
F53H4.5	gmeb-2	GMEB (Glucocorticoid Modulatory Element Binding protein) transcriptional regulator homolog	HGNC:4370|HGNC:4371	28	5	1	14.71
F54B11.6	bra-1	BMP Receptor Associated protein family	HGNC:16966	30	0	0	0
F54C1.3	mes-3	Polycomb protein mes-3	N.A.	24	3	3	10
F54C4.2	spt-4	Transcription elongation factor SPT4	HGNC:11467	26	1	3	3.33
F54C4.3	attf-3	AT hook Transcription Factor family; Protein ATTF-3, isoform b	N.A.	27	2	1	6.67
F54C8.2	cpar-1	Histone H3-like centromeric protein cpar-1; Histone H3-like variant	HGNC:1851	28	3	2	9.09
F54F2.2	zfp-1	Protein ZFP-1, isoform b (zfp-1) mRNA, complete cds	HGNC:16063	30	0	0	0
F54F7.1	taf-7.1	TAF (TBP-associated transcription factor) family	HGNC:11541|HGNC:11548	22	7	3	21.88
F54F7.5	mes-1	Protein mes-1	HGNC:34416|HGNC:11088|HGNC:18133|HGNC:6866|HGNC:6843*	24	8	3	22.86
F54F7.7	F54F7.7	Histone-lysine N-methyltransferase, H3 lysine-79 specific	HGNC:24948	29	0	1	0
F55F8.4	cir-1	CIR (Transcription factor CBF1 Interacting coRepressor) homolog	HGNC:24217	23	6	3	18.75
F55G1.10	his-57	Histone H2A	HGNC:4739|HGNC:4726| HGNC:4737|HGNC:20507|HGNC:29668*	28	2	0	6.67
F55G1.3	his-58	Protein HIS-58; Core component of nucleosome	HGNC:4751|HGNC:4756|HGNC:13954|HGNC:4761|HGNC:4760*	24	5	5	14.71
F55G7.2	F55G7.2	Histone-lysine N-methyltransferase, H3 lysine-79 specific	HGNC:24948	30	0	0	0
F56A3.2	slx-1	Structure-specific endonuclease subunit SLX1 homolog	HGNC:20922| HGNC:28748	29	1	0	3.33
F58A4.3	hcp-3	Histone H3-like centromeric protein hcp-3; Histone H3-like variant	HGNC:1851	22	5	2	17.24
F59A7.4	hil-6	Putative histone H1.6	HGNC:18463|HGNC:24893|HGNC:4722|HGNC:4718|HGNC:4716*	28	1	10	2.56
F59E12.1	F59E12.1	Protein F59E12.1 (F59E12.1) mRNA, complete cds	HGNC:19874	26	2	2	6.67
H02I12.7	his-57	Histone H2A	HGNC:4739|HGNC:4735|HGNC:4737|HGNC:14456|HGNC:20507	16	10	6	31.25
K01G5.2	hpl-2	HP1 Like (Heterochromatin protein); Protein HPL-2, isoform c	HGNC:1553	29	1	0	3.33
K03D10.3	mys-2	Histone acetyltransferase; Belongs to the MYST (SAS/MOZ) family	HGNC:17933	23	5	2	16.67
K03H1.10	cbp-2	CBP/p300 homolog	HGNC:2348	21	5	4	16.67
K07A1.11	rba-1	Probable histone-binding protein rba-1	HGNC:9890	23	0	2	0
K07A1.12	lin-53	Probable histone-binding protein lin-53	HGNC:9887|HGNC:9890	28	0	2	0
K07C5.8	cash-1	CKA And Striatin Homolog	HGNC:15721|HGNC:15720|HGNC:11424	27	2	0	6.9
K08A8.2	sox-2	Transcription factor sox-2	HGNC:11195|HGNC:11199|HGNC:11197|HGNC:11193|HGNC:18122*	29	1	0	3.33
K08E3.8	mdt-29	Mediator of RNA polymerase II transcription subunit 29	N.A.	23	8	0	25.81
K08E4.1	spt-5	Transcription elongation factor SPT5; Probably component of DSIF complex	HGNC:11469	29	7	5	17.07
K08H2.6	hpl-1	HP1 Like (Heterochromatin protein)	HGNC:1551|HGNC:15962|HGNC:1556|HGNC:1555|HGNC:1557*	28	2	0	6.67
K09A11.1	K09A11.1	Protein K09A11.1 (K09A11.1) mRNA, complete cds	HGNC:33273|HGNC:447	30	0	0	0
K09A11.5	phf-33	PHd Finger family	N.A.	28	2	0	6.67
M01E5.6	sepa-1	Protein sepa-1	N.A.	23	5	1	17.24
M03C11.8	M03C11.8	Protein M03C11.8 (M03C11.8) mRNA, complete cds; DNA helicase	HGNC:18398	25	5	0	16.67
M04B2.3	gfl-1	GAS41-Like	HGNC:7136|HGNC:7134|HGNC:24859	26	2	1	6.9
M106.1	mix-1	Mitotic chromosome and X-chromosome-associated protein mix-1	HGNC:14011	27	3	0	10
M163.3	his-24	Histone H1.1	HGNC:18463|HGNC:4715|HGNC:24893|HGNC:4722|HGNC:4718*	26	3	3	9.38
R05D3.11	met-2	Histone-lysine N-methyltransferase met-2	HGNC:15840|HGNC:7132|HGNC:20263|HGNC:14234|HGNC:15573*	32	2	1	5.71
R06A4.7	mes-2	Histone-lysine N-methyltransferase mes-2; Polycomb group (PcG) protein	HGNC:15840|HGNC:7132|HGNC:20263|HGNC:14129|HGNC:3527*	30	2		6.25
R06C1.1	hda-3	Histone deacetylase; histone deacetylase HD Type 1 subfamily	HGNC:14063|HGNC:14067|HGNC:14068|HGNC:13315|HGNC:14065*	27	2	2	6.45
R06C7.7	lin-61	Protein lin-61; Synthetic multivulva class B (synMuvB) protein	HGNC:25394|HGNC:3183|HGNC:3182|HGNC:20256|HGNC:23035*	27	0	3	0
R06F6.4	set-14	Protein SET-14 (set-14) mRNA, complete cds	HGNC:21067|HGNC:20997|HGNC:20986|HGNC:16258|HGNC:20982	29	1	5	2.86
R07E5.3	snfc-5/swsn-5	SNF chromatin remodeling Complex component	HGNC:11103	20	6	4	20
R08C7.10	wapl-1	Wings apart-like protein homolog 1	HGNC:23293	32		2	0
R08C7.3	htz-1	Histone H2A.V; Variant histone H2A	HGNC:22516|HGNC:29668|HGNC:4737|HGNC:4730|HGNC:4726*	27	3	0	10
R10E11.1	cbp-1	Acetyltransferase enzyme	HGNC:2348	26	3	1	10
R119.6	taf-4	Protein TAF-5 (taf-5) mRNA, complete cds	HGNC:11537|HGNC:11538	21	5	4	16.67
R12B2.5	mdt-15	Mediator of RNA polymerase II transcription subunit 15	HGNC:7871|HGNC:25577|HGNC:30296|HGNC:24303|HGNC:20320*	29	1	0	3.33
R13G10.2	amx-1	Amine oxidase family member 1; Protein AMX-1 (amx-1) mRNA, complete cds	HGNC:19094|HGNC:21577	27	2	1	6.67
R144.9	mdt-11	Mediator of RNA polymerase II transcription subunit 11	HGNC:32687	26	3	0	10.34
R166.1	mab-10	Protein MAB-10 (mab-10) mRNA, complete cds	HGNC:7626|HGNC:7627	28	0	2	0
T01B7.5	T01B7.5	Protein T01B7.5, isoform a	HGNC:24477	24	3	6	9.09
T01C1.3	mbr-1	Predicted to have DNA-binding activity	HGNC:29503	29	0	1	0
T04A8.14	emb-5	Suppressor of Ty 6 homolog	HGNC:11470	26	2	2	6.67
T05A12.4	T05A12.4	Protein T05A12.4, isoform b (T05A12.4) mRNA, complete cds	HGNC:19336	29	3	1	9.09
T05A7.4	hmg-11	High mobility group protein I alpha	HGNC:5009	29	0	1	0
T05E8.2	hil-8	HIstone H1 Like	N.A.	28	2	1	6.45
T07F8.4	T07F8.4	Protein T07F8.4 (T07F8.4) mRNA, complete cds	HGNC:29657|HGNC:29210|HGNC:26678	25	6	0	19.35
T09A5.6	mdt-10	Mediator of RNA polymerase II transcription subunit 10	HGNC:28760	26	2	2	6.67
T09A5.8	cec-3	Chromo domain-containing protein cec-3; Specifically recognizes and binds H3K9me	N.A.	21	7	2	23.33
T09E8.2	him-17	High Incidence of Males	N.A.	27	1	2	3.33
T10C6.12	his-57	Histone H2A	HGNC:4739|HGNC:4737|HGNC:18729|HGNC:13671|HGNC:4725|*	25	3	2	10
T12D8.1	set-16	Histone-lysine N-methyltransferase	HGNC:13726	23	1	4	3.57
T12E12.2	cec-6	C. elegans Chromodomain protein	HGNC:1551|HGNC:15962|HGNC:1557|HGNC:1556|HGNC:1552*	17	11	2	36.67
T12E12.4	drp-1	Protein DRP-1, isoform a; TRAFAC class superfamily, Dynamin/Fzo/YdjA family	HGNC:7532|HGNC:2972|HGNC:29125|HGNC:2974|HGNC:2973	24	3	3	10
T13F2.2	T13F2.2	Putative RNA polymerase II transcriptional coactivator	HGNC:19985	28	1	1	3.33
T14G8.1	chd-3	Chromodomain-helicase-DNA-binding protein 3 homolog	HGNC:1918|HGNC:1919	25	5	0	16.67
T18H9.6	mdt-27	MeDiaTor; Protein MDT-27 (mdt-27) mRNA, complete cds	N.A.	26	3	1	10
T20B12.8	hmg-4	FACT complex subunit SSRP1-A	HGNC:5000|HGNC:5002|HGNC:16095|HGNC:5401|HGNC:17133*	22	8	0	26.67
T21B10.5	set-17	SET (Trithorax/polycomb) domain containing	HGNC:9351	20	9	1	30
T22A3.4	set-18	SET (Trithorax/polycomb) domain containing	HGNC:20986|HGNC:20982|HGNC:15513	28	2	0	6.67
T22B7.4	T22B7.4	Protein T22B7.4 (T22B7.4) mRNA, complete cds	HGNC:25156	32	2	1	5.71
T23B12.1	phf-30	PHd Finger family	HGNC:25067	28	2	0	6.67
T23B5.1	prmt-3	PRotein arginine MethylTransferase; Protein PRMT-3, isoform a	HGNC:25099	26	3	1	10
T23C6.1	mdt-1.2	Mediator of RNA polymerase II transcription subunit 1.2	N.A.	30	0	0	0
T23D8.6	his-57	Histone H2A	HGNC:4739|HGNC:20508|HGNC:20507|HGNC:4737|HGNC:4725*	21	8	1	26.67
T23D8.8	cfi-1	AT-rich interactive domain-containing protein cfi-1; Transcription factor	HGNC:3031|HGNC:21209|HGNC:14350	21	7	2	23.33
T23G11.2	gna-2	Glucosamine phosphate N-Acetyl transferase	HGNC:19980	22	6	2	20
T23G5.6	saeg-2	Suppressor of activated egl-4 protein 2; likely component of a histone deacetylase complex	HGNC:16160	26	3	1	10
T26A5.7	set-1	Histone-lysine N-methyltransferase set-1	HGNC:29489	30	0	0	0
T26A5.8	T26A5.8	Protein T26A5.8 (T26A5.8) mRNA, complete cds	HGNC:13546	22	2	6	6.67
T27C4.4	lin-40	Protein LIN-40, isoform d	HGNC:7410|HGNC:23784|HGNC:7411	28	0	2	0
T27F2.1	skp-1	Uncharacterized protein	HGNC:16696	23	14	6	32.56
T27F2.3	bir-1	Chromosomal passenger complex protein bir-1	HGNC:593|HGNC:13702	27	3	1	9.68
VC5.4	mys-1	Histone acetyltransferase Tip60 homolog; Probable catalytic subunit of the Tip60 complex	HGNC:5275	23	1	6	3.33
W01A8.1	mdt-28	Perilipin-1 homolog; Lipid droplet-associated protein	N.A.	29	1	0	3.33
W01C8.4	set-20	SET (Trithorax/polycomb) domain containing	HGNC:15840|HGNC:7132|HGNC:20263|HGNC:17287|HGNC:14129*	28	4	2	11.76
W02A2.6	rec-8	Meiotic recombination protein rec-8	N.A.	30	4	0	11.76
W02D3.7	lbp-5	Fatty acid-binding protein homolog 5; calycin superfamily, FABP family	HGNC:9117|HGNC:2339|HGNC:3556|HGNC:3560|HGNC:3563*	26	3	1	10
W02D3.9	unc-37	Transcription factor unc-37; Transcriptional corepressor	HGNC:30788|HGNC:11837|HGNC:11839|HGNC:11840|HGNC:11838*	29	5	0	14.71
W02D9.3	hmg-20	High mobility group	HGNC:5000|HGNC:5002|HGNC:20161|HGNC:16095|HGNC:18988*	32	1	1	2.94
W04A8.7	taf-1	Transcription initiation factor TFIID subunit 1	HGNC:18056|HGNC:11535	28	8	3	20.51
W05B10.1	his-74	Histone H3.3-like type 2; Putative variant histone H3	HGNC:33164|HGNC:4765	27	1	2	3.33
W05E10.3	ceh-32	Homeobox protein ceh-32	HGNC:10891|HGNC:10890|HGNC:10889|HGNC:10892	22	8	0	26.67
W06D4.4	prmt-7	Protein arginine N-methyltransferase 7	HGNC:25557	25	4	1	13.33
W09H1.2	his-73	Histone; Protein HIS-73 (his-73)	N.A.	29	1	0	3.33
Y105E8A.17	ekl-4	Protein EKL-4, isoform b (ekl-4) mRNA, complete cds	HGNC:18291	27	3	0	10
Y110A7A.1	hcp-6	HoloCentric chromosome binding Protein; Protein HCP-6, isoform b	HGNC:28952	30	0	0	0
Y111B2A.22	ssl-1	Helicase ssl-1; Probable exchange of histone H2A variant H2AV/htz-1; SWR1 subfamily	HGNC:19057|HGNC:25701|HGNC:16974|HGNC:11958	29	1	0	3.33
Y113G7B.14	Y113G7B.14	Uncharacterized protein	N.A.	30	0	0	0
Y113G7B.17	prmt-1	Protein arginine N-methyltransferase 1	HGNC:5188|HGNC:5187	26	9	1	25
Y113G7B.23	swsn-1	SWI/SNF nucleosome remodeling complex component; Protein SWSN-1, isoform c	HGNC:11105|HGNC:11104	23	7	0	23.33
Y116A8C.13	Y116A8C.13	Protein Y116A8C.13, isoform a	HGNC:43653|HGNC:17228	28	4	2	11.76
Y116A8C.22	athp-3	AT Hook plus PHD finger transcription factor	N.A.	25	2	3	6.67
Y119C1B.8	bet-1	Bromodomain-containing protein bet-1	HGNC:963|HGNC:1103|HGNC:1105|HGNC:1104|HGNC:13575	29	3	4	8.33
Y17G7A.1	hmg-12	High mobility group protein I beta	N.A.	27	2	1	6.67
Y17G7B.2	ash-2	Set1/Ash2 histone methyltransferase complex subunit ash-2; set-2/ash-2 HMT complex	HGNC:744	22	4	1	14.81
Y18D10A.1	attf-6	Protein ATTF-6 (attf-6) mRNA, complete cds	N.A.	21	5	4	16.67
Y37D8A.11	cec-7	C. elegans Chromodomain protein	HGNC:16989|HGNC:16849	29	1	0	3.33
Y37D8A.9	mrg-1	MRG (Mortality factor-Related Gene) related	HGNC:16989|HGNC:16849	23	5	4	15.63
Y37E11B.4	taf-2	Transcription initiation factor TFIID subunit 2; TAF2 family	HGNC:11536	29	1	0	3.33
Y39A1B.3	dpy-28	Condensin complex subunit 1	HGNC:24305	27	2	1	6.67
Y39G10AL.3	cdk-7	Cyclin-dependent kinase 7; Serine/threonine kinase	HGNC:1778	30	1	2	3.03
Y40B1B.6	spr-5	Probable lysine-specific histone demethylase 1	HGNC:6833|HGNC:21577|HGNC:9280|HGNC:15862|HGNC:29079*	27	14	2	32.56
Y43F4B.3	set-25	Histone-lysine N-methyltransferase set-25	HGNC:15840|HGNC:7132|HGNC:20263|HGNC:14129|HGNC:3527*	26	3	3	9.38
Y47D3A.26	smc-3	Structural maintenance of chromosomes protein 3	HGNC:16991|HGNC:26478|HGNC:2468	22	10	1	30.3
Y47D3A.6	tra-1	Sex-determining transformer protein 1	HGNC:13198|HGNC:28160|HGNC:13199|HGNC:4318|HGNC:4319*	30	0	0	0
Y47D3B.9	bed-2	BED-type zinc finger putative transcription factor	N.A.	27	3	1	9.68
Y47G6A.6	pcaf-1	P300/CBP Associated Factor homolog	HGNC:1840|HGNC:4201|HGNC:8638	22	1	7	3.33
Y48B6A.11	jmjd-2	Lysine-specific demethylase 4	HGNC:17071|HGNC:37098|HGNC:22978|HGNC:29136|HGNC:25498	22	5	3	16.67
Y48B6A.14	hmg-1.1	High mobility group protein 1.1	N.A.	27	3	0	10
Y48G1A.6	mbtr-1	Malignant brain tumor repeat protein 1; Protein MBTR-1, isoform a	HGNC:25394|HGNC:3183|HGNC:3182|HGNC:20256|HGNC:23035*	30	3	5	7.89
Y49E10.6	his-72	HIStone; Protein HIS-72, isoform b	HGNC:4765	19	5	6	16.67
Y51H1A.4	ing-3	Inhibitor of growth protein	HGNC:6063|HGNC:14587|HGNC:19423|HGNC:6062|HGNC:19421	19	8	3	26.67
Y51H1A.5	hda-10	Histone deacetylase	HGNC:18128	29	1	3	3.03
Y54E5B.3	let-49	Mediator of RNA polymerase II transcription subunit 7	HGNC:2378	30	0	0	0
Y55B1BR.3	cec-8	C. elegans Chromodomain protein	N.A.	29	0	1	0
Y56A3A.4	taf-12	TAF (TBP-associated transcription factor) family; Protein TAF-12, isoform a	HGNC:11545	28	0	2	0
Y57E12AL.5	mdt-6	Mediator of RNA polymerase II transcription subunit 6	HGNC:19970	23	4	3	13.33
Y57G11C.19	Y57G11C.19	Transposon-related gene	N.A.	27	2	4	6.06
Y62F5A.1	mdt-8	Mediator of RNA polymerase II transcription subunit 8	HGNC:19971	22	5	3	16.67
Y71F9B.10	sop-3	Mediator of RNA polymerase II transcription subunit 1.1	N.A.	28	2	0	6.67
Y71H2B.6	mdt-19	Mediator of RNA polymerase II transcription subunit 19	HGNC:29600	30	0	0	0
Y73B6BL.9	hil-2	Histone H1.2	HGNC:18463|HGNC:4715|HGNC:4717|HGNC:4719|HGNC:4716*	26	2	2	6.67
ZC155.2	ZC155.2	Protein ZC155.2 (ZC155.2) mRNA, complete cds	N.A.	26	2	2	6.67
ZC395.6	gro-1	tRNA isopentenyl transferase; IPP transferase family	HGNC:20286	27	3	0	10
ZC53.6	ZC53.6	Histone-lysine N-methyltransferase, H3 lysine-79 specific	HGNC:24948	22	4	5	12.9
ZC8.3	set-30	SET (Trithorax/polycomb) domain containing	HGNC:21067|HGNC:20997|HGNC:20986|HGNC:16258|HGNC:20982*	26	2	2	6.67
ZK1010.3	frg-1	Protein FRG1 homolog; Binds to mRNA in a sequence-independent manner	HGNC:3954	22	6	2	20
ZK112.2	ncl-1	B-box type zinc finger protein ncl-1	HGNC:33440|HGNC:24339|HGNC:21162|HGNC:19017|HGNC:16280*	28	2	2	6.25
ZK1127.3	ZK1127.3	Protein ZK1127.3 (ZK1127.3) mRNA, complete cds	HGNC:15866	30	0	0	0
ZK1128.2	mett-10	U6 small nuclear RNA (adenine-(43)-N(6))-methyltransferase; RNA N6-methyltransferase	HGNC:28484	30	0	0	0
ZK1128.5	swsn-2.1	Protein HAM-3 (ham-3) mRNA, complete cds	HGNC:11108|HGNC:11106|HGNC:11107	27	1	2	3.33
ZK1236.2	cec-1	Protein CEC-1 (cec-1) mRNA, complete cds	HGNC:15962|HGNC:1556|HGNC:1554|HGNC:1552|HGNC:1557	32	3	3	7.89
ZK1240.1	ZK1240.1	Protein ZK1240.1 (ZK1240.1) mRNA, complete cds	HGNC:33440|HGNC:13430|HGNC:27316|HGNC:16007| HGNC:25574*	29	2	0	6.45
ZK863.6	dpy-30	Dosage compensation protein dpy-30	HGNC:24590	27	3	0	10
ZK970.3	mdt-22	Mediator of RNA polymerase II transcription subunit 22	HGNC:11477	20	8	2	26.67
