# Supplementary material for: The SWI/SNF chromatin remodeling assemblies BAF and PBAF differentially regulate cell cycle exit and cellular invasion in vivo
Source: PLoS Genet. 2022 Jan 4;18(1):e1009981. doi: 10.1371/journal.pgen.1009981 (PMC8759636; doi:10.1371/journal.pgen.1009981)
Supplement: S2 Table — 41 chromatin and chromatin regulating factors (CRFs) identified as significant regulators of AC invasion. For each RNAi clone listed, the corresponding genetic sequence name, public name, and human homolog is listed. AC invasion scoring data is provided for each clone at the P6.p 4-cell stage. Genes were determined to be significant AC invasion regulators if RNAi targeting resulted in ≥ 20% loss of invasion at the P6.p 4-cell stage (n≥30 animals). Genes in bold are components of the SWI/SNF complex. Asterisks denote genes previously published to regulate C. elegans AC invasion. N.A. denotes genes for which no human ortholog exists. List is organized alphabetically based on genetic sequence name. (XLSX) [file pgen.1009981.s008.xlsx]

## Sheet: S2 Table
S2 Table. Significant regulators of AC invasion. 40 chromatin and chromatin regulating factors (CRFs) identified as significant regulators of AC invasion. For each RNAi clone listed, the corresponding genetic sequence name, public name, and human homolog is listed. AC invasion scoring data is provided for each clone at the P6.p 4 cell stage. Genes were determined to be significant AC invasion reg…
Seqeunce Name	Gene Public Name	STRING annotation (condensed)	Human Ortholog	Invasion	Block	Partial	Defect (%)
B0024.12	gna-1	Glucosamine 6-phosphate N-acetyltransferase; GNA1 subfamily	HGNC:19980	25	4	1	13.33
C32F10.5	hmg-3	FACT complex subunit ssrp1-B	HGNC:5000|HGNC:5002|HGNC:16095|HGNC:5401|HGNC:17133*	24	4	2	13.33
C41G7.4	set-32	SET (Trithorax/polycomb) domain containing	HGNC:15840|HGNC:7132|HGNC:20263|HGNC:19088|HGNC:15573*	23	4	3	13.33
F13C5.2	F13C5.2	Protein F13C5.2 (F13C5.2) mRNA, complete cds	HGNC:1840|HGNC:4201|HGNC:962|HGNC:960	24	4	2	13.33
F26F12.7	let-418	Part of a NuRD (Nucleosome Remodeling and Deacetylase) complex	HGNC:1918|HGNC:1919	25	4	1	13.33
F32H2.1	gei-11	snRNA-activating protein complex subunit 4 homolog	HGNC:11137	25	4	1	13.33
F33H2.7	set-10	SET (Trithorax/polycomb) domain containing	HGNC:15513|HGNC:21067|HGNC:20997|HGNC:20986|HGNC:20982*	24	4	2	13.33
F36A2.10	F36A2.10	Protein F36A2.10 (F36A2.10) mRNA, complete cds	N.A.	26	4	0	13.33
W06D4.4	prmt-7	Protein arginine N-methyltransferase 7	HGNC:25557	25	4	1	13.33
Y57E12AL.5	mdt-6	Mediator of RNA polymerase II transcription subunit 6	HGNC:19970	23	4	3	13.33
E03A3.3	his-69	Putative histone H3.3-like type 3; Putative variant histone H3	HGNC:33164|HGNC:4765	22	4	3	13.79
F25D7.3	blmp-1	B lymphocyte-induced maturation protein 1 homolog	HGNC:9346	26	5	5	13.89
C29F9.5	C29F9.5	Protein C29F9.5 (C29F9.5) mRNA, complete cds	N.A.	30	5	0	14.29
F53H4.5	gmeb-2	GMEB (Glucocorticoid Modulatory Element Binding protein) transcriptional regulator homolog	HGNC:4370|HGNC:4371	28	5	1	14.71
F55G1.3	his-58	Protein HIS-58; Core component of nucleosome	HGNC:4751|HGNC:4756|HGNC:13954|HGNC:4761|HGNC:4760*	24	5	5	14.71
W02D3.9	unc-37	Transcription factor unc-37; Transcriptional corepressor	HGNC:30788|HGNC:11837|HGNC:11839|HGNC:11840|HGNC:11838*	29	5	0	14.71
Y17G7B.2	ash-2	Set1/Ash2 histone methyltransferase complex subunit ash-2; set-2/ash-2 HMT complex	HGNC:744	22	4	1	14.81
F29D11.2	capg-1	Condensin complex subunit capg-1	N.A.	25	6	8	15.38
B0261.1	B0261.1	Protein B0261.1 (B0261.1) mRNA, complete cds	HGNC:13652	27	5	0	15.63
Y37D8A.9	mrg-1	MRG (Mortality factor-Related Gene) related	HGNC:16989|HGNC:16849	23	5	4	15.63
F21G4.4	phf-34	PHd Finger family	N.A.	29	6	2	16.22
B0336.7	B0336.7	Protein B0336.7, isoform a	N.A.	23	5	2	16.67
F15E6.1	set-9	Histone-lysine N-methyltransferase	HGNC:18541|HGNC:25566	25	5	0	16.67
F29B9.2	jmjd-1.2	Lysine-specific demethylase 7 homolog	HGNC:8920|HGNC:22224|HGNC:20672|HGNC:13606|HGNC:13610	30	6	0	16.67
F32E10.2	cec-4	Chromo domain-containing protein cec-4	N.A.	25	5	0	16.67
K03D10.3	mys-2	Histone acetyltransferase; Belongs to the MYST (SAS/MOZ) family	HGNC:17933	23	5	2	16.67
K03H1.10	cbp-2	CBP/p300 homolog	HGNC:2348	21	5	4	16.67
M03C11.8	M03C11.8	Protein M03C11.8 (M03C11.8) mRNA, complete cds; DNA helicase	HGNC:18398	25	5	0	16.67
R119.6	taf-4	Protein TAF-5 (taf-5) mRNA, complete cds	HGNC:11537|HGNC:11538	21	5	4	16.67
T14G8.1	chd-3	Chromodomain-helicase-DNA-binding protein 3 homolog	HGNC:1918|HGNC:1919	25	5	0	16.67
Y18D10A.1	attf-6	Protein ATTF-6 (attf-6) mRNA, complete cds	N.A.	21	5	4	16.67
Y48B6A.11	jmjd-2	Lysine-specific demethylase 4	HGNC:17071|HGNC:37098|HGNC:22978|HGNC:29136|HGNC:25498	22	5	3	16.67
Y49E10.6	his-72	HIStone; Protein HIS-72, isoform b	HGNC:4765	19	5	6	16.67
Y62F5A.1	mdt-8	Mediator of RNA polymerase II transcription subunit 8	HGNC:19971	22	5	3	16.67
K08E4.1	spt-5	Transcription elongation factor SPT5; Probably component of DSIF complex	HGNC:11469	29	7	5	17.07
F58A4.3	hcp-3	Histone H3-like centromeric protein hcp-3; Histone H3-like variant	HGNC:1851	22	5	2	17.24
M01E5.6	sepa-1	Protein sepa-1	N.A.	23	5	1	17.24
D1053.2	D1053.2	Histone-lysine N-methyltransferase, H3 lysine-79 specific	HGNC:24948	23	6	4	18.18
F55F8.4	cir-1	CIR (Transcription factor CBF1 Interacting coRepressor) homolog	HGNC:24217	23	6	3	18.75
C18G1.5	hil-4	Histone H1.4	HGNC:18463|HGNC:4715|HGNC:4717|HGNC:24893|HGNC:4722*	24	6	1	19.35
F25B3.6	F25B3.6	RNA polymerase-associated protein RTF1 homolog; Component of the PAF1 complex	HGNC:28996	25	6	0	19.35
T07F8.4	T07F8.4	Protein T07F8.4 (T07F8.4) mRNA, complete cds	HGNC:29657|HGNC:29210|HGNC:26678	25	6	0	19.35
C16C10.4	C16C10.4	Probable histone deacetylase complex subunit SAP18	HGNC:10530	24	6	0	20
C17G1.4	nra-3	Nicotinic Receptor Associated; Protein NRA-3, isoform a	N.A.	26	7	2	20
C26C6.1	pbrm-1	PolyBRoMo domain containing; Protein PBRM-1, isoform a	HGNC:30064	24	6	0	20
C50F4.13	his-35	Histone H2A family	HGNC:4739|HGNC:4726|HGNC:20508|HGNC:4730|HGNC:20507*	21	6	3	20
R07E5.3	snfc-5/swsn-5	SNF chromatin remodeling Complex component	HGNC:11103	20	6	4	20
T23G11.2	gna-2	Glucosamine phosphate N-Acetyl transferase	HGNC:19980	22	6	2	20
ZK1010.3	frg-1	Protein FRG1 homolog; Binds to mRNA in a sequence-independent manner	HGNC:3954	22	6	2	20
W04A8.7	taf-1	Transcription initiation factor TFIID subunit 1	HGNC:18056|HGNC:11535	28	8	3	20.51
C29F7.6	jmjd-3.3	JuMonJi (Transcription factor) Domain protein	HGNC:12637|HGNC:29012|HGNC:12638	25	7	1	21.21
B0019.1	amx-2	AMine oXidase family	HGNC:6833|HGNC:6834|HGNC:20837|HGNC:15862|HGNC:19094	28	8	1	21.62
F54F7.1	taf-7.1	TAF (TBP-associated transcription factor) family	HGNC:11541|HGNC:11548	22	7	3	21.88
C18H9.7	rpy-1	43 kDa receptor-associated protein of the synapse homolog	HGNC:9863	20	7	4	22.58
F54F7.5	mes-1	Protein mes-1	HGNC:34416|HGNC:11088|HGNC:18133|HGNC:6866|HGNC:6843*	24	8	3	22.86
C08B11.3	swsn-7	SWI/SNF nucleosome remodeling complex component	HGNC:18037	23	7	0	23.33
C43E11.10	cdc-6	Cell division control protein	HGNC:1744	23	7	0	23.33
T09A5.8	cec-3	Chromo domain-containing protein cec-3; Specifically recognizes and binds H3K9me	N.A.	21	7	2	23.33
T23D8.8	cfi-1	AT-rich interactive domain-containing protein cfi-1; Transcription factor	HGNC:3031|HGNC:21209|HGNC:14350	21	7	2	23.33
Y113G7B.23	swsn-1	SWI/SNF nucleosome remodeling complex component; Protein SWSN-1, isoform c	HGNC:11105|HGNC:11104	23	7	0	23.33
C01G8.9	swsn-8/let-526	SWI/SNF nucleosome remodeling complex component; Protein LET-526, isoform a	HGNC:11110|HGNC:18040	33	11	3	23.4
C16A11.4	C16A11.4	Protein C16A11.4, isoform a (C16A11.4) mRNA, complete cds	N.A.	25	9	3	24.32
C32D5.5	set-4	Histone-lysine N-methyltransferase Suv4-20	HGNC:28405|HGNC:24283	21	8	3	25
D1081.8	cdc-5L	Cell Division Cycle related	HGNC:1743	19	8	5	25
F30F8.8	taf-5	TAF (TBP-associated transcription factor) family	HGNC:11539|HGNC:17304	18	8	6	25
Y113G7B.17	prmt-1	Protein arginine N-methyltransferase 1	HGNC:5188|HGNC:5187	26	9	1	25
K08E3.8	mdt-29	Mediator of RNA polymerase II transcription subunit 29	N.A.	23	8	0	25.81
T20B12.8	hmg-4	FACT complex subunit SSRP1-A	HGNC:5000|HGNC:5002|HGNC:16095|HGNC:5401|HGNC:17133*	22	8	0	26.67
T23D8.6	his-57	Histone H2A	HGNC:4739|HGNC:20508|HGNC:20507|HGNC:4737|HGNC:4725*	21	8	1	26.67
W05E10.3	ceh-32	Homeobox protein ceh-32	HGNC:10891|HGNC:10890|HGNC:10889|HGNC:10892	22	8	0	26.67
Y51H1A.4	ing-3	Inhibitor of growth protein	HGNC:6063|HGNC:14587|HGNC:19423|HGNC:6062|HGNC:19421	19	8	3	26.67
ZK970.3	mdt-22	Mediator of RNA polymerase II transcription subunit 22	HGNC:11477	20	8	2	26.67
C50A2.2	cec-2	C. elegans Chromodomain protein	N.A.	23	11	5	28.21
T21B10.5	set-17	SET (Trithorax/polycomb) domain containing	HGNC:9351	20	9	1	30
Y47D3A.26	smc-3	Structural maintenance of chromosomes protein 3	HGNC:16991|HGNC:26478|HGNC:2468	22	10	1	30.3
F23F1.1	nyfc-1	Nuclear transcription factor Y subunit gamma	HGNC:7806	22	11	3	30.56
H02I12.7	his-57	Histone H2A	HGNC:4739|HGNC:4735|HGNC:4737|HGNC:14456|HGNC:20507	16	10	6	31.25
T27F2.1	skp-1	Uncharacterized protein	HGNC:16696	23	14	6	32.56
Y40B1B.6	spr-5	Probable lysine-specific histone demethylase 1	HGNC:6833|HGNC:21577|HGNC:9280|HGNC:15862|HGNC:29079*	27	14	2	32.56
T12E12.2	cec-6	C. elegans Chromodomain protein	HGNC:1551|HGNC:15962|HGNC:1557|HGNC:1556|HGNC:1552*	17	11	2	36.67
F29B9.4	psr-1	Bifunctional arginine demethylase and lysyl-hydroxylase psr-1	HGNC:19355	21	15	4	37.5
C53A5.3	hda-1	Histone deacetylase 1	HGNC:14065|HGNC:4852|HGNC:4853	16	12	2	40
