# Supplementary material for: The SWI/SNF chromatin remodeling assemblies BAF and PBAF differentially regulate cell cycle exit and cellular invasion in vivo
Source: PLoS Genet. 2022 Jan 4;18(1):e1009981. doi: 10.1371/journal.pgen.1009981 (PMC8759636; doi:10.1371/journal.pgen.1009981)
Supplement: S3 Table — Sequences correspond to the inserts cloned into novel enhanced RNAis in the T444T vector, which target 5 individual SWI/SNF subunits, and which were introduced in this study. Fos-1(RNAi) T444T clone was previously published, and the relevant sequence can be found in manuscript reference [22]. (XLSX) [file pgen.1009981.s009.xlsx]

## Sheet: S3 Table
S3 Table. Enhanced RNAi (T444T) vectors used in this study
RNA Target	Synthetic gene block
fos-1	For sequence, see manuscript Reference [22]
pbrm-1	CACAAACTTCACGTTTCAATCCCGAATGAAGAAGTGCTGTTTTACAAACAACCAATAAAAATGGACAAAGAACTCTCACCACTATTGAAAGGCGAAGGCGTTATGCCACTGGATCATCTGGACGAAATGATGGACGACGATACGGATGGAAGTGAATCGGTGTCAAGCAGTATTCATCCGAAGATCCTGAAAGAAGGATCACCCCCAGCTACAGTTCAATCGCAGACTTCTTCAGTTTCAACACCTCCACAACATCCCAGTATATCAGCAGAAATGCCTATTATGACACCAAAAGCAGTTAAGAGCAAGAGTGGATACATTTTGTTCTCTGCTGAAGTTCGTAAGAGGATAATGCATGAAAATCCAGACGCAGGATTCGGTGAAGTTTCCAAGATAGTT…
swsn-1	ATGAAGAAGGGAGCGTCGAAGCGGAGACGCGACGACGATGACGGTGACGTTTCGATGACCGGCGACGACGATGATAGCAGAAGTGGTGCCGCTGTGAAGGTTGAAGTGCCGAAAGGAAAGGAAAAAGACGCCGAATTCAGCGCACCAAAAGGCCAAAAGCTCACTGATCTCGACGAAGAAGGTGTCCAATCAACAAAAGAAGCTCCACAACTCGCCGAAGGAAACGTCATTGAGCAGACCCACTACATTGTAGTCCCCTCATACGCCGGCTGGTTCGACTATAACGCAATTCATCAAATCGAGAAACGCGCAATGCCTGAATTTTTCAACGGAAAGAATAAGAGCAAGACACCGGACGTCTACGTTGCCTACCGTAATTTTATGGTCGACACGTACCGT…
swsn-4	ATGAGCGGAAGGCCGGCGTTTGAGCAGTTTACTGCTCAACCACCGCAACCAGCCGGTGAAGTTGTTGCTCAGCAAGCTGGTGATGGAGCTCAAGGCCAAGAGCTGACAATTTCCAAACTGGAAAATGCGATAACTTCAATGGAGGAACAAGGTCTTCAGAATGACCATCGACACGCCAAAGCAGTTCTTTTGAAGCAAAAACTCCAATCTGGTCTCCCAGACGCCGTTCCAGGACAGGAAAATGGCGGGAATCAACAAATTACCCCAGCACAACTCAATCAACTGAGGGCTCAAGTGTCAGCCTATCGTCTTTTGGCTCGAAATGAACAAGTACCGGCCAACTTGATTGCGGATGCTGTCATGCTCCGACCAAAAGTTACAACTTTGTTGCCTGAACCT…
swsn-7	ATGGAGAGTCGGAAACGGAAATCAGAGCTCGAGCACTACATCGACAAATTGACGGATCCACCTGAGAAGCAGAGAAAGATGGCAGAATTTTATAATAGTTTGCGAATGTTCTACAAAAGAAGGTGGAATGCAACACTAAAGCTTCCACATGTTCAAGGAGTTGAAGTGAATCTCTATCGGCTATATGACACTGTTATGGCATTGGGTGGATGGCAGAAAGTAGCTGCAAGCGACAAATGGTCTGATATCGCTGAAATGTTCGGATGCAAAGATGATATTCTGTGTGGAGATCATGCGATCAAAATAATCTATATGAGGTATTTATCGAAATTCGAACAAGTAGAAACTATCGGAGATGTTGATGATTATGTGGACAATGAAATGTCAAGAAGTCGTGGA…
swsn-8	CTGCCATAGCCCATCTCATTCTATTCATCGATTCAGCCGATCAGAATATGCATCAAGTAATGCAAGCTCATGGAATGGCTGCCCTTCGTGACAATCCAGAACTCATGGGAACATCTGTTGGAATGCTCCGAAGAGCGGCTTCGATGCTCCGTTTGTTGGTGAAAGTGCCGAAGGCGTACAAGATTTACATGAAACATCAAACTCGCCTTCTACAATTCACAATGAGCCAATTGGTGGGTTAAAAAATATATTCTAGAAAAATTTATTTTTGATTTTTTTTCAGATGGATTCCCGAGTGGCTGGAATGATTGCCGACACACTTTACGAAATTCAAGAATTTGTCAAAGAGTTTGGCGAAGACGTTCCAGAACCACTGAAAATCACATATTCTGAAGGTTC…
swsn-9	ATGCCTGAAGGAGAATCAAGAAGATCCATGGTTGGAATCCCTCCGACAAGAAGAGCACGCGGTGGCAACACTCCATCCACAGCTACTCCAGTTGTTCCAAGGACTTCTGCGCGTGCTGCTAAACGAGTGAAAAAAGAGGAACCAGAAGAAGAAGAAGATTATAAAAATAACAATAGCGATCCTGAGAAAAGCGAAGAAGATGAATCAGAAGAATCTGGAGATGAAATGACAACACCTTCTCGAAAGACTCCTGGCGGTGGAGCTGGAGGACGCAAGAAGAAACGTGCACCACTAACTGATTATCATTTAAAGAAGAAGAAAATTCTAGCAAGAAAAGCCGCCAGAGACGCGGAAAAAGAAAAAGAAGTTGAACCGGAGGTGCAAGAAGAAGTTCCGAAA…
