# Supplementary material for: The SWI/SNF chromatin remodeling assemblies BAF and PBAF differentially regulate cell cycle exit and cellular invasion in vivo
Source: PLoS Genet. 2022 Jan 4;18(1):e1009981. doi: 10.1371/journal.pgen.1009981 (PMC8759636; doi:10.1371/journal.pgen.1009981)
Supplement: S4 Table — Information corresponding to each strain used in the study, including strain designation (‘Strain’ column), corresponding genotype (‘Genotype’ column), and practical description of the genotype is provided (‘Description’ column). Each strain is attributed to the figure(s) which contains data derived from the strain (‘Figure(s)’ column) and the relevant source of the strain is provided (‘Source’ column). Numbers in the ‘Source’ column for strains which were not originally generated in this study correspond to the manuscript reference number where the strain was first published. (XLSX) [file pgen.1009981.s010.xlsx]

## Sheet: S4 Table
S4 Table. Strains used in this study
Strain	Genotype	Description	Figure(s)	Source
NK1316	rrf-3(pk1426) II; unc-119(ed3) III; rde-1(ne219) V; qyIs102[fos-1a>RDE-1, myo-2>YFP]; qyIs24[cdh-3>PH::mCherry]; qyIs10[lam1>LAM-1::GFP, unc-119(+)]	Uterine-specific RNAi strain with AC and BM markers	1	[24]
DQM56	rrf-3(pk1426) II; _x0003_qyIs227[cdh-3>mCherry::MoeABD];_x0003_qyIs7 [laminin::GFP] X	Whole-body sensitive RNAi strain with AC and BM markers	2	This study
DQM492	qyIs227[cdh-3(5kb)>mCherry::moeABD] I; swsn-4(bmd63[LoxP;GFP::SWSN-4]) IV; qyIs7[laminin::GFP] X	Endogenous swsn-4::GFP reporter with AC and BM markers	3, S2-S4	This study
DQM400	bmd66[LoxP::egl-43>nano::p2a::HIS-58::mCherry] I; _x0003_swsn-4(bmd63[LoxP;GFP::SWSN-4]) IV; qyIs225[cdh-3(5kb)>mCherry::moeABD] V; qyIs7[laminin::GFP] X	egl-43 promoter driving antiGFP nanobody with endogenous swsn-4::GFP allele, AC and BM markers	4	This study
DQM480	bmd107[LoxP::cdh-3>nano::p2a::HIS-58::mCherry] I; swsn-4(bmd63[LoxP;GFP::SWSN-4]) IV; qyIs225[cdh-3(5kb)>mCherry::moeABD] V; qyIs7[laminin::GFP] X	cdh-3 promoter driving antiGFP nanobody with endogenous swsn-4::GFP allele, AC and BM markers	4	This study
DQM101	bmd14[rps-27>DHB::GFP::F2A::H2B::2xBP::loxP] I; qyIs227[cdh-3(5kb)>mCherry::moeABD] I; qyIs7[laminin::GFP] X	Ubiquitous DHB-based CDK activity sensor with AC and BM markers	5	This study
DQM473	bmd129[hsp>CKI-1::2xBFP] I; _x0003_qyIs225[cdh-3(5kb)>mCherry::moeABD] V; qyIs7[laminin::GFP] X	Heat shock inducible CKI-1 with AC and BM markers	6	This study
DQM335	bmd88[egl-43>EGL-43::lLoxP::GFP::EGL-43] II; qyIs225[cdh-3(5kb)>mCherry::moeABD] V; qyIs7[laminin::GFP] X	Endogenous egl-43 GFP reporter with AC and BM markers	7	[22]
DQM350	bmd90[hlh-2>LoxP::GFP::HLH-2] I; _x0003_qyIs225[cdh-3(5kb)>mCherry::moeABD] V; qyIs7[laminin::GFP] X	Endogenous hlh-2 GFP reporter with AC and BM markers	7	[22]
DQM368	syb509[nhr-67>NHR-67::GFP] IV; _x0003_qyIs225[cdh-3(5kb)>mCherry::moeABD] V; qyIs7[laminin::GFP] X	Endogenous nhr-67 GFP reporter with AC and BM markers	7	[22]
DQM515	qyIs227[cdh-3(5kb)>mCherry::moeABD] I; bmd138[fos-1>LoxP::GFP::FOS-1] V; qyIs7[laminin::GFP] X	Endogenous fos-1 GFP reporter with AC and BM markers	7, S6	[22]
DQM795	[pbrm-1::mNG::AID] I; qyIs227[cdh-3>mCherry::moeABD] V; gy20[lam-2::mNG] X	Endogenous pbrm-1 mNG reporter with AID tag, AC and BM markers	8	This study
DQM772	[pbrm-1::mNG::AID] I; [pEft-3::TIR1::mRuby::unc-54 3’ UTR, cb-unc-119(+)] II; qyIs227[cdh-3>mCherry::moeABD] V; _x0003_gy20[lam-2::mNG] X	Endogenous pbrm-1 mNG reporter with AID tag, AC and BM markers, and ubiquitous TIR1	8, S6	This study
DQM50	qyIs227[cdh-3(5kb)>mCherry::moeABD] I; swsn-1(os22) V; qyIs7[laminin::GFP] X	Temperature sensitive swsn-1 hypomorph with AC and BM markers	S1	This study
DQM51	qyIs227[cdh-3(5kb)>mCherry::moeABD] I; swsn-4(os13) IV; qyIs7[laminin::GFP] X	Temperature sensitive swsn-4 hypomorph with AC and BM markers	S1	This study
DQM724	bmd222[loxP::swsn-8>SWSN-8::GFP] I; qyIs7[laminin::GFP] X	Endogenous swsn-8 GFP reporter with BM marker	S2, S3	This study
DQM725	bmd222[loxP::swsn-8>SWSN-8::GFP] I; qyIs225[cdh-3(5kb)>mCherry::moeABD] V; qyIs7[laminin::GFP] X	Endogenous swsn-8 GFP reporter with AC and BM marker	3, S2-S3	This study
DQM675	st12226[pbrm-1::TY1::eGFP::3xFLAG] I; qyIs225[cdh-3(5kb)>mCherry::moeABD] V; qy20[lam-2::mNG] X	Endogenous pbrm-1 eGFP reporter with AC and BM markers	3, S2-S3	This study
DQM573	bmd60[unc-62>DHB::2xmKate2] I	Lineage-restricted CDK activity sensor	S4	This study
DQM309	qyIs266[cdh-3>cki-1::GFP] I; _x0003_qyIs7[laminin::GFP] X	AC-specific CKI-1 transgene with BM marker	S5	[24]
	qyIs108(laminin::dendra); qyIs23(cdh-3>PH);_x0003_MMP(cg115:tm3482;tm3078;tm3073;tm3209)	Quintuple MMP mutant with AC and BM markers	S6	[21]
