# Supplementary material for: The SWI/SNF chromatin remodeling assemblies BAF and PBAF differentially regulate cell cycle exit and cellular invasion in vivo
Source: PLoS Genet. 2022 Jan 4;18(1):e1009981. doi: 10.1371/journal.pgen.1009981 (PMC8759636; doi:10.1371/journal.pgen.1009981)
Supplement: S5 Table — The relevant sgRNA and left/right homology arm sequences used to generate endogenous GFP (swsn-4 and swsn-8) or mNG::AID (pbrm-1) knock ins in SWI/SNF subunits is provided, along with the terminus containing the insertion. (XLSX) [file pgen.1009981.s011.xlsx]

## Sheet: S5 Table
S5 Table. CRISPR: Information used to generate endogenous knock-ins used in this study
Gene	Guide	Terminus	Left homology arm sequence	Right homology arm sequence
GFP::swsn-4	ttgaagaatgagcggaaggc	N	GTTGTAAAACGACGGCCAGTCGCCGGCACTAGTGGGCTCATGATCGATATTTGGGTTGAAAGAATATTCATACATGCTTTAAACTAATTAGTAGAACAAAAATACAGATAAAATGGAATAAAACTTTGATAAAACTTGGACGCAAGCTAATAAGGCTCCAGCTGCAAGATACAAAAAGTCAATAATCGAAAGGACCATACGTGAAAATAAAGCACGGGTCCCGCAGCGAATCGGAGTAGTACTGTAATTTTCGTCAGATTTTTAATACTCGGCGCCGACGAGTCTCAATGTTCGATCTTCTTTTCTATATTCTTAAATTGACATTTTTCTTCAAAAAATATTTTAAAATGCATTTCTTAAATATAACTCGGTTTTTCTCAATCCCTGCCGAAAAACCAC…	GGAGCCTCCGGAGCCTCCGGTGCCTCCGGTGCCTCGGGAGCCTCCGGAGCCTCCATGAGCGGAAGGCCGGCGTTTGAGCAGTTTACTGCTCAACCACCGCAACCAGCCGGTGAAGTTGTTGCTCAGCAAGCTGGTGATGGAGCTCAAGGCCAAGAGCTGACAATTTCCAAACTGGAAAATGCGATAACTTCAATGGAGGAACAAGGTCTTCAGAATGACCATCGACACGCCAAAGCAGTTCTTTTGAAGCAAAAACTCCAATCTGGTCTCCCAGACGCCGTTCCAGGACAGGAAAATGGCGGGAATCAACAAATTACCCCAGCACAACTCAATCAACTGAGGGCTCAAGTGTCAGCCTATCGTCTTTTGGCTCGAAATGAACAAGTACCGGCCAACTTG…
swsn-8::GFP	aaggaactacgatcatgcaa	C	ATGGATTCCCGAGTGGCTGGAATGATTGCCGACACACTTTACGAAATTCAAGAATTTGTCAAAGAGTTTGGCGAAGACGTTCCAGAACCACTGAAAATCACATATTCTGAAGGTTCGTTGTTTATTTGACAATTTTAACACTCTCGTCAAGTTATTTCCAGGATATCAACCGAGCCAGACGGACGACAAGGAATCGACATCTACAAACTCGGATGCTGCAGCACCACCACAAAAATCGACGAGTTCTTCGCCCAAGCCAGTCGAAGAATCAGCAGCGACAACTTCGGTAAATGTTCACGGGAATGGTACATTGGAATGCGAAACAAGTAGTAGACCATTGTCGTCAGAAGCTGCAGCGGCCGTCATTACTCCATATGAAAATCATCATAAAAATGAAGA…	TGATCGTAGTTCCTTTTTTATATCATTTCTAATCATACCTCTCGCCTTGTTGCTCCATCCATCTCCATATTTCGATCTAACTCCAACACTTTTGTGATCTTTTTCATTTCATTTTAATTTTTATCAAGAAGCAAGTGAGCCCATTCTGCTTTAGAAAACTCGTGAGCTCATTTGCCTCTTATCCAGTGTTTTGTTCCATTTTAAATCCTATGACCTATCTCAATTGTTTTTTTTTCTGTGTGATAATGCGGGTCAGTTCTTGTTTTCAGTGAAATGCGTGTATATTCAACGAAATGGAAGTCGTTTTTGTGTCGATTTTTCCTTAAAATTTTATCCAATTTTGGAGGCGATGTAATTATTTTTGTTTTGCCTATCATCTCTCCCCCAAAATGTTTTATC…
pbrm-1::mNG::AID	gaccaactcaatgaaatcaggaccaactcaatgaaatcag	C	CACATCAGCAGCATTATCAGGTTTGTAACGCAATGAAAACATTTTTAATAAATGTAATTTTTTCAGCAAGGTGGCCAACCTCATCCACAGATGCAAATGGGACCACCACAAAACGGAATGTTCCAACAAGGATCTTCTTCATCTCAACAATATCATCAGGCACCACCTCAACAAATGATTCAACAACAACATCAACAACCTGGTCCACCTCCACAACAGCAACAACCACAAATGCAACCTATCGTGGTTACAGATGTTGGACGAACTGTAGTTCGAGCAGTTGTACCTGCATTTGTTGCACCACCGAATCAAATTCATTCGAGAAGAGTTCTACATTCGGAAGCATATCTCAAGTGAGTTTTTTGAAATTTAATTGTTTTTCAAGTATTGATTTTTCAT…	AATCAGTGGATCTCTTGTTAAAATTTTATGCAATTTTTATAACTTTATCATAATTATCCTACCCTATCTCGCCTCCCCGTTCAATCCAGAAAACAAGAATCTCTTTTTCTTTTAATGTATTTTCTGATAACCAGTTATGTGTGCTCCTTCTGTTTTTATCCTCTCATGATTCCCACGAATACCTTAAATCCTATTTATTTTCAATAATTTATTCGTTTCTTGATTGTATTTCTTACTACCCACTTCAGTCACTAAATTTATTATCATTTCCAATTCACCTTTTTTTAAAATATTTTTATTAATGGGTCGGGTATGAAACAAATTCAAACGATAAATCAAACATCAAAGATCTGTCGCCAAAATTACAACTTTATTCGGGATAAATCCCTGCTTCTCGTC…
