# Supplementary material for: The SWI/SNF chromatin remodeling assemblies BAF and PBAF differentially regulate cell cycle exit and cellular invasion in vivo
Source: PLoS Genet. 2022 Jan 4;18(1):e1009981. doi: 10.1371/journal.pgen.1009981 (PMC8759636; doi:10.1371/journal.pgen.1009981)
Supplement: S1 Data — (ZIP) [file pgen.1009981.s012.zip]

Archive with 24 entries (24 files):
- Fig2_Data.xlsx
- __MACOSX/._Fig2_Data.xlsx
- Fig8_Data.xlsx
- __MACOSX/._Fig8_Data.xlsx
- Fig7_Data.xlsx
- __MACOSX/._Fig7_Data.xlsx
- Fig6_Data.xlsx
- __MACOSX/._Fig6_Data.xlsx
- Fig5_Data.xlsx
- __MACOSX/._Fig5_Data.xlsx
- Fig4_Data.xlsx
- __MACOSX/._Fig4_Data.xlsx
- Fig3_Data.xlsx
- __MACOSX/._Fig3_Data.xlsx
- S3_FigData.xlsx
- __MACOSX/._S3_FigData.xlsx
- S2_FigData.xlsx
- __MACOSX/._S2_FigData.xlsx
- S6_FigData.xlsx
- __MACOSX/._S6_FigData.xlsx
- S5_FigData.xlsx
- __MACOSX/._S5_FigData.xlsx
- S4_FigData.xlsx
- __MACOSX/._S4_FigData.xlsx
