# Supplementary material for: The SWI/SNF chromatin remodeling assemblies BAF and PBAF differentially regulate cell cycle exit and cellular invasion in vivo
Source: PLoS Genet. 2022 Jan 4;18(1):e1009981. doi: 10.1371/journal.pgen.1009981 (PMC8759636; doi:10.1371/journal.pgen.1009981)
Supplement: S1 Data — (ZIP) [file pgen.1009981.s012.zip › Fig2_Data.xlsx]

## Sheet: Fig 2E data
Fig 2E. Scoring data (stacked bar chart)
Treatment	Invasion	1 AC block	2+ AC block	N
Control/T444T	72	0	0	72
swsn-1(RNAi)	5	29	16	50
swsn-4(RNAi)	3	32	15	50
swsn-8(RNAi)	34	12	4	50
pbrm-1(RNAi)	41	9	0	50
swsn-7(RNAi)	40	10	0	50
swsn-9(RNAi)	44	6	0	50
