# Supplementary material for: The SWI/SNF chromatin remodeling assemblies BAF and PBAF differentially regulate cell cycle exit and cellular invasion in vivo
Source: PLoS Genet. 2022 Jan 4;18(1):e1009981. doi: 10.1371/journal.pgen.1009981 (PMC8759636; doi:10.1371/journal.pgen.1009981)
Supplement: S1 Data — (ZIP) [file pgen.1009981.s012.zip › Fig8_Data.xlsx]

## Sheet: Fig 8 data
	Fig 8F. Quantitative fluorescent measurements (MGV) of pbrm-1::mNG::AID in AC nuclei in each condition
	Control/T444T			pbrm-1(RNAi)		swsn-7(RNAi)		swsn-9(RNAi)
	TIR1(-)	Auxin(-)	Auxin(+)	Auxin(-)_Pb	Auxin(+)_Pb	Auxin(-)_S7	Auxin(+)_S7	Auxin(-)_S9	Auxin(+)_S9
	913.852	1206.14	343.312	215.313	276.054	932.806	496.388	471.886	460.21
	913.644	928.92	342.358	427.362	293.401	1661.22	818.444	492.83	329.879
	618.424	605.16	405.14	318.264	497.47	1288.61	330.541	426.68	316.576
	1017.04	891.589	357.722	329.408	409.48	666.359	701.499	804.371	424.433
	922.627	818.282	388.489	347.822	336.025	812.816	411.617	346.048	390.699
	719.668	653.702	417.837	278.967	357.367	1232.49	805.031	449.916	438.65
	941.329	789.986	444.309	261.026	477.538	668.854	408.2	450.134	368.651
	890.19	555.642	444.309	280.867	284.213	800.865	491.835	429.875	337.471
	723.394	725.307	372.989	469.626	579.885	901.138	481.21	521.816	612.874
	719.364	1287.29	349.933	286.995	353.153	1168.13	587.344	630.865	496.235
	846.233	1039.54	435.008	350.402	196.964	755.329	351.781	702.667	428.781
	809.105	543.285	367.183	515.135	308.16	786.069	423.494	483.223	356.172		Fig 8G. Scoring data (stacked bar chart)
	1167.95	1074.36	367.908	479.609	490.641	1258.39	485.627	527.936	476.188		Treatment	Auxin	Invasion	1 AC block	2+ AC block	Detached	N
	966.329	518.483	389.367	467.308	255.997	893.061	371.77	555.765	638.103		TIR1(-)	Aux(-)	28	2	0	0	30
	1294.4	763.759	454.444	428.848	265.962	964.487	600.758	428.79	361.287		Control/T4444T	Aux(-)	44	15	0	0	59	A-
	940.476	834.709	287.657	306.351	222.25	2034.85	336.934	600.428	305.43		Control/T4444T	Aux(+)	40	18	0	0	58	A+
	962.112	557.6	527.075	308.459	373.558	637.108	354.614	816.304	474.028		pbrm-1(RNAi	Aux(-)	19	13	0	0	32	p-
	853.511	903.287	351.269	262.51	250.948	744.206	348.556	438.159	441.536		pbrm-1(RNAi)	Aux(+)	22	9	0	0	31	p+
	893.812	586.934	549.65	367.948	363.1	873.994	401.835	326.543	398.996		swsn-7(RNAi)	Aux(-)	14	15	0	1	30	s7-
	914.312	944.986	443.383	510.395	481.542	941.025	715.425	355.863	462.351		swsn-7(RNAi)	Aux(+)	15	10	0	5	30	s7+
	702.258	753.804	538.878	531.637	363.099	379.405	387.981	460.012	608.542		swsn-9(RNAi)	Aux(-)	21	8	0	1	30	s9-
	683.282	652.463	355.898	456.717	335.659	417.148	844.15	341.05	315.588		swsn-9(RNAi)	Aux(+)	16	14	0	0	30	s9+
	733.947	566.301	443.439	734.735	300.14	737.516	497.984	754.602	325.734
	828.428	1579.58	653.619	542.196	244.455	996.959	415.224	437.593	293.323		Tir1(-) vs. A(-)	The Fisher exact test statistic value is 0.045. The result is significant at p < .05.
	707.651	919.526	531.082	485.835	269.414	817.325	425.055	321.53	571.995		A- vs A+	The Fisher exact test statistic value is 0.5424. The result is not significant at p < .05.
	927.713	1120.34	487.542	255.907	386.862	600.208	351.398	449.666	351.618		p- vs p+	The Fisher exact test statistic value is 0.4302. The result is not significant at p < .05.
	769.463	685.104	380.943	268.302	273.054	1304.13	504.959	360.737	275.923		s7- vs s7+	The Fisher exact test statistic value is 1. The result is not significant at p < .05.
	936.048	934.204	367.572	525.761	339.212	564.878	383.495	429.545	467.455		s9- vs s9+	The Fisher exact test statistic value is 0.2882. The result is not significant at p < .05.
	631.546	623.595	390.814	377.558	399.025	1246.72	390.251	992.206	300.985		A- vs P-	The Fisher exact test statistic value is 0.1576. The result is not significant at p < .05.
	631.546	725.165	390.426	538.183	369.531			391.769	369.13		A- vs. S7-	The Fisher exact test statistic value is 0.0176. The result is significant at p < .05.
	876.738			416.772	325.574						A- vs S9-	The Fisher exact test statistic value is 0.8009. The result is not significant at p < .05.
N (animals) all treatments > 29				368.135							A+ vs P+	The Fisher exact test statistic value is 1. The result is not significant at p < .05.
Mean MGV	853.432	826.301	419.319	397.324	344.508	934.003	487.014	506.627	413.295		A+ vs S7+	The Fisher exact test statistic value is 0.1053. The result is not significant at p < .05.
Statistics (2-tailed t test) (significance at P<0.01)		The t-value is 0.51318. The p-value is .609743. The result is not significant									A+ vs S9+	The Fisher exact test statistic value is 0.1671. The result is not significant at p < .05.
	Note: statistical comparisons made between data in group from strain lacking TIR1 and strain containing TIR1 treated with control/T444T
Statistics (2-tailed t test) (significance at P<0.01)			The t-value is 8.4894. The p-value is < .00001. The result is significant		The t-value is 2.00054. The p-value is .049898. The result is not significant		The t-value is 6.18237. The p-value is < .00001. The result is significant		The t-value is 2.67264. The p-value is .009756. The result is significant
	Note: statistical comparisons made between data in group from strain containing TIR1 treated with control/T444T, swsn-7(RNAi), or swsn-9(RNAi) in the absence or presence of auxin
Statistics (2-tailed t test) (significance at P<0.01)				The t-value is 8.72561. The p-value is < .00001. The result is significant		The t-value is -1.34274. The p-value is .18468. The result is not significant		The t-value is 5.85756. The p-value is < .00001. The result is significant
	Note: statistical comparisons made between data in group from strain containing TIR1 treated with control/T444T and strains containing TIR1 treated with swsn-7(RNAi), pbrm-1(RNAi), or swsn-9(RNAi) in the absence of auxin
