# Supplementary material for: The SWI/SNF chromatin remodeling assemblies BAF and PBAF differentially regulate cell cycle exit and cellular invasion in vivo
Source: PLoS Genet. 2022 Jan 4;18(1):e1009981. doi: 10.1371/journal.pgen.1009981 (PMC8759636; doi:10.1371/journal.pgen.1009981)
Supplement: S1 Data — (ZIP) [file pgen.1009981.s012.zip › Fig7_Data.xlsx]

## Sheet: Fig 7 data
	Fig 7E. Expression of TF::GFP in AC nuclei in wild-type and SWI/SNF RNAi treatments
	EGL-43::GFP		GFP::HLH-2		NHR-67::GFP		GFP::FOS-1
	Control/T444T_EGL-43	swsn-4(RNAi)_EGL-43	Control/T444T_HLH-2	swsn-4(RNAi)_HLH-2	Control/T444T_NHR-67	swsn-4(RNAi)_NHR-67	Control/T444T_FOS-1	swsn-4(RNAi)_FOS-1
	9669.32	7138.27	21636.3	29492.5	16555.1	10944.4	18408.8	27615.3
	11854	7537.41	40346.9	27056.7	17390.1	15930.6	20205.5	16517.9
	14558.6	6383.32	31847.7	13227.5	20203.1	13243.7	21188.3	14331.8
	12669.6	9065.84	28766.4	32359.1	21712.2	13414.6	17123	7530.53
	11865.9	5996.59	32811.9	42821.2	21426.2	15006.7	15642.2	24218.9
	10767.4	8122.06	34788.7	35857.9	18558.5	13907.6	19218.4	23431.5
	10948.5	5761.27	31026.9	38397.3	18060.8	15409.4	23912.2	18988.1
	11342.2	8159.64	34473.6	32530.8	17928.9	14007.4	13541.5	14971.2
	12780.7	7943.67	28223.3	23376.4	16608.1	13663.3	19768.9	17797.5
	10877	8329.62	34506.7	43213.6	16494.9	13044.8	17684.1	15873.7
	11190.2	6980.38	27089.5	15381.4	18311.8	18041.2	20728	13880.7
	11546.8	7389.87	29008.2	44710.2	18158.2	13584.4	17682.4	15902.5
	13302.8	9475.88	23303	17192.2	18703.7	18691.9	21034.7	27040.5
	14808.6	8107.56	24842.5	15364.6	17167.2	16736.1	19047.9	26494.2
	11420.5	5781.34	32565.8	46882.8	22347	15487.2	20930.3	18287.1
	12400.2	8342.55	27569.2	35901.5	17548.1	13075.9	21261.2	12363.2
	12708.9	8717.95	33836.3	26485.3	21126.4	14786.8	20756.4	11356.1
	13694.3	8047.04	27623.5	11932.6	19560.9	11739.3	17543.8	20771.8
	14493.5	9091.76	29137.3	40515.8	19067.3	16269.1	18872.5	16596.3
	13118.2	7269.69	27934.7	32965.8	16525.1	12910.3	19244.5	15701.7
	12672.3	4904.45	32430	26481.1	18420.4	17899.3	17012.6	23464.6
	10549.9	7811.32	31710.7	35493.6	15529.6	18857.9	16323.8	20064.2
	14115	8005.62	28492.8	34597.6	13871.7	12592.3	18508.7	14603.1
	12328	7222.5	28270.4	33320.8	19089	8974.66	21058.2	26432.5
	10173.3	8582.24	34198.2	40988.5	21374.6	10295.2	20691.7	8896.58
	10773	9449.27	37337.5	32255.1	18018.3	18688.1	25564.5	12640.1
	14667	8079.01	31527.8	30361.4	16419.2	16441.4	22817	18953.2
	13857.9	6901.12	30977.2	36963.6	20961.1	15486.3	22098.6	22353.4
	11884.4	9526.94	33337.1	33451.5	21531.4	16490.9	19776.9	20586.1
	11445.5	12460.5	27959.6	31094.7	19079.9	17269.1	20130.7	15145.2
	10251.8	7489.44	31309.4	33660	17203.7	16532.6	19215.7	16336.1
	15817.1	5974.65	26117.3	37049	16842.3	12126	23028.3	18589.1
	15265.7	9581.75	25249.8	41729	20729.8	12898	24457.1	17427.7
	13595	5312.5	30507.1	28346.1	19131.4	16580.9	22047.7	21273.6
	10309.1	6086.1	26319.2	35527.8	18973.2	16363.5	19334	22304.8
	11685.5	5850.21	30568.7	41358	25005.6	17848.1	18837.2	11804.3
	11430.6	7279.26	29913.9	22099.1	15826	20483.7	19618.9	22738.1
	13903.7	5316.9	28073	30568.6	24094	11846.4	28424.1	13527
	11825.4	7498.75	26954.4	34656.5	17976.9	11005.6	18266.8	23687.9
	12241.6	9051.68	26666	35456.8	18029.7	15603.5	16186.8	15483.7
	12346.8	7269.44	24092.2	31151.1	23522	15812.6	18074.3	14386.9
	14171.1	7547.63	32711.7	38017.7		17201.5	24671.2	18089.3
	12999	7553.66	32790.6	42387.5		11371.4	18881	16399.8
	11140.1	6556.06	32121.2	31160.1		12135.6	20664.6	12416.8
	15591.4	9462.73	22544	42020.1		8393.34	20597.5	23484.5
	10577.9	7893.23	25092	31624.6		16373.4	17154.9	12433
	12569.4	7334.41	25978.6	40000.7		15120.2	18506.9	17579.4
	15450.4	7255.12	32351.8	9458.61		13163.7	17746.6	22087.7
	13040	9078.67	24603.5	13057.3		13105.7	17557	18379.7
	12848.9	4369.2	31742.8	36571.8		9770.77	18852.8	17065.4
	13319.7	7793		36790.1		11774.8		15902.1
	10696.2	9602.69		26887.9		14918.8		13052
	14382.6	4714.44		23766.8		15421.2		18643
	12354.6	8257.76		42346.9		18307.8		17087.7
	13835.2	8084.34		9706.71		10811.8		22211.2
	9817.58	8383.89		11205.1		5853.83		17886.7
	13867.3	7506.76		16748.1		4712.36		10407.1
		7634.64		28727.4				12710.2
		9168.82		34881.3				14976.6
		4778.53		26536.2				20532.7
		9653.34		36739.2
		8556.98		31488
		8188.17		16698.1
		7732.83		17871.9
		6170.72		8889.35
		9005.94		37416.6
		8712.24
		8361.68
		8822.57
		9758.4
		4541.98
		7909.53
Mean MGV	12523.1	7626.12	29665.7	30947.8	18904.5	14182.9	19798	17780.6
Statistics (2-tailed t test) (significance at P<0.01)	The t-value is 17.84969. The p-value is < .00001. The result is significant		The t-value is -0.46212. The p-value is .644875. The result is not significant		The t-value is 7.96287. The p-value is < .00001. The result is significant		The t-value is 2.84722. The p-value is .00528. The result is significant
N (animals) all treatments > 40	Note: statistical comparison made between data in control/T444T group and swsn-4(RNAi) group for each TF::GFP
