# Supplementary material for: The SWI/SNF chromatin remodeling assemblies BAF and PBAF differentially regulate cell cycle exit and cellular invasion in vivo
Source: PLoS Genet. 2022 Jan 4;18(1):e1009981. doi: 10.1371/journal.pgen.1009981 (PMC8759636; doi:10.1371/journal.pgen.1009981)
Supplement: S1 Data — (ZIP) [file pgen.1009981.s012.zip › Fig6_Data.xlsx]

## Sheet: Fig 6 data
Fig 6E. Scoring data (stacked bar chart)
Heat shock	Treatment	Invasion	1 AC block	2+ AC block	N	Statistics (Fisher Exact Test) (significance at P<0.01)
	Control/T444T	50	0	0	50
heat shock	Control/T444T	50	0	0	50
	swsn-4(RNAi)	2	18	30	50
heat shock	swsn-4(RNAi)	1	42	7	50	The Fisher exact test statistic value is 1. The result is not significant
	swsn-8(RNAi)	20	22	8	50
heat shock	swsn-8(RNAi)	39	9	2	50	The Fisher exact test statistic value is 0.0002. The result is significant
	pbrm-1(RNAi)	42	8	0	50
heat shock	pbrm-1(RNAi)	43	7	0	50	The Fisher exact test statistic value is 1. The result is not significant
						Note: statistical comparisons were made between heat shocked vs. non-heat shocked animals in the same treatment
