# Supplementary material for: The SWI/SNF chromatin remodeling assemblies BAF and PBAF differentially regulate cell cycle exit and cellular invasion in vivo
Source: PLoS Genet. 2022 Jan 4;18(1):e1009981. doi: 10.1371/journal.pgen.1009981 (PMC8759636; doi:10.1371/journal.pgen.1009981)
Supplement: S1 Data — (ZIP) [file pgen.1009981.s012.zip › Fig5_Data.xlsx]

## Sheet: Fig 5 data
	Fig 5F. Cytplasmic/Nuclear (C/N) DHB ratio in Pi cells, ACs in each treatment
		AC
	Pi cells	Control/T444T	swsn-4(RNAi)	swsn-8(RNAi)	pbrm-1(RNAi)
	0.0987763	0.197315	0.239504	0.618665	0.124698
	0.0807766	0.292688	0.265347	0.587939	0.184374
	0.13339	0.295446	0.786563	0.794149	0.279407
	0.131191	0.216573	0.2879	0.587327	0.100346
	0.0916662	0.230293	0.296517	0.590861	0.191381
	0.166416	0.243132	0.24364	0.507631	0.147025
	0.16778	0.237544	0.316294	0.529238	0.142435
	0.109792	0.266276	0.708172	0.812841	0.395408
	0.24309	0.146996	0.392067	0.888471	0.174325
	0.229288	0.202746	0.618665	1.13986	0.202928
	0.259195	0.328517	0.259818	0.580552	0.130315
	0.25456	0.269105	0.587939	0.866999	0.176304
	0.338386	0.257616	0.386638	0.665371	0.151728
	0.330103	0.369355	0.507477	0.595365	0.206572
	0.269951	0.240879	0.667753	0.848366	0.179668
	0.10469	0.246246	0.794148	0.48555	0.127059
	0.15495	0.238853	0.587327	0.37146	0.186445
	0.290448	0.251921	0.463648	0.574657	0.122476
	0.19221	0.278493	0.431386	0.634973	0.191794
	0.345317	0.322284	0.255014	0.694353	0.324864
	0.234543	0.256781	0.781824	0.494128	0.0846929
	0.158751	0.205833	0.965308	0.279068	0.060909
	0.179457	0.257801	0.671304	0.999285	0.129931
	0.201463	0.267474	0.589622	0.481618	0.178612
	0.269325	0.251779	0.590861	0.264065	0.0943644
	0.144034	0.294336	0.507631	0.539314	0.178726
	0.304659	0.238359	0.75899	0.750809	0.122899
	0.210053	0.256684	0.827432		0.14521
	0.291334	0.300949	0.561707		0.127572
	0.182183	0.31618	0.27619		0.0916502
		0.268346	0.601463		0.135478
		0.101067	0.773089		0.135796
		0.111718	0.529238		0.115751
		0.170422	0.382034		0.186479
		0.156827	0.594853		0.145981
		0.149032	0.592101		0.151309
		0.337871	0.813533		0.109173
		0.389008	0.515931		0.113897
		0.107857	0.378626		0.105388
		0.156339	0.503418		0.160787
		0.139151	0.612314		0.108425
		0.269634	0.495113
		0.201736	0.570609
		0.241826	0.60935
		0.10214	0.812841
		0.176718	0.436528
		0.180728	0.315533
		0.264403	0.888471
		0.179127	0.526251
		0.142919	0.440875
		0.306689	0.722425
		0.234941	0.578868
		0.337088	1.13986
		0.255025	0.735025
		0.169141	0.81251
		0.195467	0.662678
		0.145239	0.746269
		0.114888	0.906019
		0.0988152
		0.327421
		0.369841
		0.19087
		0.118347
		0.146184
		0.101179
		0.108381
		0.309481
Mean C/N	0.205593	0.224922	0.574526	0.636404	0.156648
N (animals)	30	67	40	21	41
Statistics (2-tailed t test) (significance at P<0.01)	The t-value is -1.22587. The p-value is .223278. The result is not significant
	Note: statistical comparison only made between data in Pi cell group and control AC group
