# Supplementary material for: The SWI/SNF chromatin remodeling assemblies BAF and PBAF differentially regulate cell cycle exit and cellular invasion in vivo
Source: PLoS Genet. 2022 Jan 4;18(1):e1009981. doi: 10.1371/journal.pgen.1009981 (PMC8759636; doi:10.1371/journal.pgen.1009981)
Supplement: S1 Data — (ZIP) [file pgen.1009981.s012.zip › Fig4_Data.xlsx]

## Sheet: Fig 4 data
	Fig 4F. Quantitative fluorescent measurements (MGV) of GFP::SWSN-4 in AC nuclei in each condition						Fig 4G. Scoring data (stacked bar chart)
	T444T/Control	cdh-3>antiGFP-nano	egl-43>antiGFP-nano	swsn-4(RNAi)	egl-43>nano, swsn-4(RNAi)		Treatment	Invasion	1 AC block	2+ AC block	N	Statistics (Fisher Exact Test) (significance at P<0.01)
	12623.1	9475.85	3312.88	716.497	712.185		Control/T444T	100	0	0	100
	12237.7	10829.6	3562.93	1382.18	1148.88		cdh-3>antiGFP-nano	81	21	0	102
	12723.8	11626.7	4902.01	626.561	1034.92		egl-43>antiGFP-nano	12	87	3	102	The Fisher exact test statistic value is < 0.00001. The result is significant
	10420.5	10671.9	7228.56	388.997	1053.62		swsn-4(RNAi)	1	45	17	63	The Fisher exact test statistic value is 0.018. The result is not significant			The Fisher exact test statistic value is 0.0002. The result is significant
	15249.5	10304.4	5844.45	732.705	1552.39		nano+swsn-4(RNAi)	0	6	35	41	The Fisher exact test statistic value is 1. The result is not significant			The Fisher exact test statistic value is 0.002. The result is significant
	12609.5	10146.8	2050.91	661.051	1249.59							Note: statistical comparisons were made between total invasion vs. total blocks in each successive condition			Note: statistical comparisons were made between # of 2+ AC blocks between each successive condition
	13471.5	9661.57	1752.12	387.188	1954.94
	14408.7	12084.3	7590.73	452.769	856.062
	13554.8	11232.7	2623.09	1411.96	665.268
	11838.6	12505	3303.66	436.182	772.922
	11925.2	10008.8	5229.68	429.609	83.237
	14832.4	9125.55	3043.79	523.059	62.656
	9052.91	11033.3	1064.17	648.067	794.288
	9296.73	8301.04	2617.19	501.365	78.096
	12033.4	10166.3	5124.04	437.215	185.23
	12995.5	6233.12	2040.43	641.957	523.459
	13922.3	10350	2465.77	1060.84	315.549
	14482	10161	2222.93	472.202	643.201
	12359.5	10816	7240.68	422.646	847.99
	13537.7	10176.9	2090.92	592.823	731.704
	13568.8	10553.8	2106.39	978.072	855.635
	15196.2	10174.5	1810.61	1297.66	2229.57
	13590.2	10904.2	1876.8	1017.73	2173.69
	13974.6	10879.4	9352.62	484.626	3220.34
	11870.9	11213.5	2212.28	721.061	1463.82
	12009.4	10343.7	4412	1840.18	1334.33
	11921.2	10631.8	3540.71	747.013	814.6
	11780.6	8667.15	2997.09	640.764	507.96
	9634.8	9810.98	7872.22	988.157	1272.52
	12962.7	11837.2	2440.09	447.963	514.79
	13056.1	10427.1	3108.04	661.849	408.378
	13735.8	10564.7	7212.43	757.024	934.227
	13244	8641.68	2856.4	477.795	1375.88
	13828.6	11732.3	3074.36	609.264	717.095
	11852.2	11720	6034.69	1408.54	3154.04
	10711.5	11582.1	2360.55	1167.92	2264.18
	11514.4	11216.5	2308.56	869.026	2804.81
	12002.7	14735.1	1960.91	935.936	1895.14
	10800.8	13763.1	8392.93	661.139	1098.91
	11028.8	11767.6	8184.47	1294.02	660.829
	10783.3	11855.2	1902.38	914.366	687.437
	11769	11233.2	2282.78	492.463	54.465
	4552.05	10469.2	4036.3	724.906	307.84
	11709.7	12826.4	5398.59	825.168	418.524
	10829.9	13449.5	2320.21	771.534	1279.69
	7968.08	12919.2	2347.82	630.468	626.892
	10193.5	9024.27	2397.3	707.495	1719.77
	9468.24	11322	2498.66	684.474	682.348
	11001.7	12988.8	4679.06	1639.24	1977.97
	10862.3	10916.8	972.499	364.458	2095.56
	9665.27	9206.19	2294.07	549.949	2254.81
	11797.1	13397.1	2862.58	557.95	858.111
	13203.3	13322.8	2609.61	758.715	1246.52
	11145.5	11811.3	1660.15	697.511	1659.78
	11822.9	11458.2	1648.06	247.347	183.226
	12085.9	10612.5	1569.54	865.12	660.886
	12430	14322.6	3520.31	837.31	1233.55
	11354.6	11775.6	3547.97	392.711	187.341
	11981.9	12288.4	2071.75	652.465	110.142
	10214.6	11907.2	2307.63	530.108	607.63
	10851.1	10523.4	1683.99	646.56	719.789
	14451.3	13206.2	6344.69	753.466	678.727
	10655.9	11414.5	2426.47	1585.95	1350.56
	13489	11843.3	1082.74	888.996	166.325
	9441.84	10797	4165.93	757.762	1258.6
	11112.2	11288.9	1345.26	602.992	1200.27
	10932.1	11542.7	5240.79	629.129	825.629
	12131.3	12745.4	4874.72	647.169	256.801
	11036.5	12050.3	1504.9	876.129	584.386
	14198.6	11947	5434.27	1399.39	1810.41
	11615.8	12179.1	1133.86	952.99	828.246
	10228.7	14972.8	4048.29	1001.22	1059.45
	14155.3	12480.2	2522.31	1300.1	201.576
	12225	13549.7	4447.01	798.65	849.55
	11862.8	14939.3	2984.41	2000.12	569.28
	13112.4	9359.4	5900.65	2121	1571.51
	13946.2	11143.2	1777.85	2815.96	1785.83
	13046.9	12573.3	1565.59	1895.62	1714.56
	11692.8	12075.3	3196.44	1479.23	1706.35
	11858.5	11639.7	2063.17	2569	1056.63
Mean MGV	11984.3	11318.2	3451.2	881.21	1050.17
N (animals)	80	80	80	63	41
Statistics (2-tailed t test) (significance at P<0.01)		The t-value is 2.56153. The p-value is .011357. The result is not significant	The t-value is -28.02208. The p-value is < .00001. The result is significant	The t-value is 11.25556. The p-value is < .00001. The result is significant	The t-value is 1.74034. The p-value is .083746. The result is not significant
	Note: statistical comparisons made between data in each group and the previous group.
Depletion		94.4418	28.7977	7.35305
