# Supplementary material for: The SWI/SNF chromatin remodeling assemblies BAF and PBAF differentially regulate cell cycle exit and cellular invasion in vivo
Source: PLoS Genet. 2022 Jan 4;18(1):e1009981. doi: 10.1371/journal.pgen.1009981 (PMC8759636; doi:10.1371/journal.pgen.1009981)
Supplement: S1 Data — (ZIP) [file pgen.1009981.s012.zip › Fig3_Data.xlsx]

## Sheet: Fig 3 data
	Fig 3C'. Quantitative fluorescent measurements (MGV) of GFP::SWSN-4 in AC nuclei in each tissue at each vulval stage
	P6p.1 cell			P6.p 2 cell			P6.p 4 cell			P6.p 8 cell
	AC	VU	VPC	AC_2	VU_2	VPC_2	AC_4	VU_4	VPC_4	AC_8	VU_8	VPC_8
	8190.3	9995.03	3820.46	9096.47	7376.8	5713.52	7979.08	5627.61	5778.11	12465.5	9515.72	9416.4
	8425.48	11926.7	4625.05	9307.96	9502.24	6023.8	8997.42	7498.06	6185.76	11825.6	8372.38	11710.4
	6170.04	7913.74	4487.18	8395.5	7066.86	7155.8	6792.58	5886.19	6911.67	10180.3	6913.35	11600.6
	9285.02	7292.47	6048.19	11131.1	7881.02	7662.56	8380.58	6697.59	6966.72	9699.19	7030.19	8760.82
	9031.61	4507.01	5102.65	7005.94	5536.79	5171.15	9057.21	6083.07	8038.48	10048.2	6182.19	8910.05
	7709.35	6250.6	4311.2	9516.85	5921.51	5677.66	8491.76	6365.48	5723.18	9278.89	6186.49	7594.3
	7567.27	7261.58	4709.12	10137.3	8636.7	7593.52	7934.43	5338.55	5464.65	11575.6	8600.08	11447.4
	8408.42	5516.47	5943.3	9955.58	7970.86	6738.12	10068	7230.78	7265.22	10070	7168.4	10420.9
	11561.8	5808.94	6205.24	10564.5	6061.75	7736.92	9167.49	6507.28	5990.6	8572.83	6631.13	9309.78
	9194.87	7563.95	7633.07	8460.81	7917.56	7482.67	11029.2	7864.96	7248.23	9176.73	5685.95	9888.46
	9010.14	7679.99	6367.64	9391.69	7293.45	6756.57	7668.92	6253.58	6334.89	11802.5	7018.84	9420.18
	9622.47	6409.52	5547.57	8489.07	6608.89	6460.05	10735.4	8218.44	7111.57	11337.9	7279.67	10744.3
	10923.1	5041.04	6149.38	9167.33	7888.25	5926.92	9203.43	8091.03	6230.15	8821.74	6463.4	9004.39
	9366.74	6400.95	5385.17	12426.7	11074.7	6313.83	8011.22	7058.53	6436.82	9068.97	8068.91	8132.85
	9312.15	7570.9	5681.94	8559.39	6859.8	4690.44	6812.68	6113.91	6906.06	9228.99	3927.66	7689.14
	10864.3	7264.58	5869.94	9931.25	8613.98	6988.31	9524.61	8280.98	7395.67	10456.4	8461.04	8753.85
	10042.5	8152.34	5465.19	10198	6852.77	6844.06	9497.36	7294.37	5578.04	10065.7	6703.27	9776.29
	8812.07	6793.81	5656.13	10147	8335.64	6263.23	8723.3	7551.69	6362.93	11061.3	10206.3	10204.8
	10682	9148.71	6099.43	8292.94	5841.14	5839.84	8572.63	8425.23	6028.79	9834.41	5470.65	9140.96
	9064.09	8826.5	6133.75	8330.11	7267.34	7101.88	8074.47	6920.99	5843.85	9269.16	7798.57	11196
	9028.85	8432.23	5368.32	6914.16	4789.03	5521.81	7208.61	6040.43	6119.33	9182.84	6347.22	8991.56
	7815.53	8765.91	5473.61	6669.47	6153.9	4345.87	7145.58	6611.02	4387.31	10326.3	8722.35	11983.1
	7810.05	7358.68	5926.67	6804.06	6229.9	5767.85	8905.18	7767.34	5445.55	9512.4	8287.84	10171.2
	10459.2	5879.18	4711.49	7441.9	7010.35	5870.16	9450.14	8397.37	5377.54	9346.44	7546.43	9249.34
	9105.29	6621.93	5070.09	10509.9	8423.47	5339.24	8305.04	5157.79	5888.33	9769.29	5293.43	9648.59
	10257.6	7313.57	7831.42	9042.44	8880.4	4137.67	8583.46	8923.19	7662.94	10780.9	8759.61	10761.7
	7743.68	6585.89	5418.6	8925.21	8042.58	6307.52	9500.12	9673.03	6492.94	9128.19	6225.69	9613.2
	7242.98	7978.38	3978.44	10752.8	7626.66	5665.23	9242.33	9024.85	6882.06	10395.3	8098.43	9129.63
		5993.92	6783.08	9972.48	9597.04	6868.23	12348	7985.69	6087.41	9702.26	8097.08	7505.24
		7380.35	6018.27	8087.38	5061.4	4699.44	8874.27	7483.36	6708.85	10585.6	8470.23	10186.9
		8637.64
		7584.73
Mean MGV	9025.24	7370.54	5594.05	9120.84	7410.76	6155.46	8809.49	7212.41	6361.79	10085.6	7317.75	9678.74
Statistics (2-tailed t test) (significance at P<0.01)				The t-value is -0.27563. The p-value is .783848. The result is not significant			The t-value is -0.92747. The p-value is .357526. The result is not significant			The t-value is -4.45322. The p-value is .000039. The result is significant
	Note: statistical comparison made between expression in AC at each P6.p VPC stage
N (animals) all treatments > 28		The t-value is 4.64176. The p-value is .00002. The result is significant	The t-value is 11.88506. The p-value is < .00001. The result is significant		The t-value is 4.74785. The p-value is .000014. The result is significant	The t-value is 9.62282. The p-value is < .00001. The result is significant		The t-value is 5.21568. The p-value is < .00001. The result is significant	The t-value is 9.23755. The p-value is < .00001. The result is significant		The t-value is 9.00431. The p-value is < .00001. The result is significant	The t-value is 1.43234. The p-value is .157415. The result is not significant
	Note: statistical comparison made between expression in AC and expression in the VU or VPC at each P6.p stage
	Fig 3D'. Quantitative fluorescent measurements (MGV) of SWSN-8::GFP in AC nuclei in each tissue at each vulval stage
	P6p.1 cell			P6.p 2 cell			P6.p 4 cell			P6.p 8 cell
	AC	VU	VPC	AC_2	VU_2	VPC_2	AC_4	VU_4	VPC_4	AC_8	VU_8	VPC_8
	1860.76	1491.42	1234.65	1640.16	1029.11	1073.64	1645.6	1059.29	804.431	1622.69	1143.35	1454.93
	1904.07	1586.43	1290.12	1723.17	1266.75	1096.96	1690.06	1298.51	934.204	1929.6	1218.45	1680.32
	1979.17	1593.63	1297.95	1823.96	1291.14	1284.04	1711.64	1307.02	1001.57	1982.87	1307.13	1738.34
	2086.19	1623.54	1454.26	1864.74	1379.15	1296.59	1734.04	1348.99	1003.19	1988.43	1325.12	1881.58
	2102.35	1680.43	1487.52	1866.92	1394.03	1310.96	1760.97	1403.09	1034.03	2034.86	1414.97	1895.42
	2113.5	1693.91	1521.15	1927.73	1412.13	1327.67	1817.89	1408.06	1085.55	2103.38	1425.19	1902.47
	2114.29	1694.13	1556.89	1944.4	1489.9	1337.42	1917.03	1437.22	1113.59	2139.58	1450.79	1911.49
	2199.1	1740.86	1598.29	1980.1	1589.81	1357.59	2065.6	1444.18	1156.02	2243.36	1477.21	1931.29
	2210.64	1775.46	1634.33	1994.39	1596.61	1363.64	2078.54	1482.2	1159.72	2258.73	1513.03	1948.51
	2257.1	1840.33	1698.65	2001.04	1604.4	1367.75	2125.17	1508.62	1183.32	2258.88	1571.35	1989.15
	2258.09	1902.63	1721.8	2001.84	1631.92	1392.18	2145.05	1576.29	1215.56	2289.17	1623.63	1993.38
	2259.39	1959.71	1732.83	2042.14	1759.15	1397.15	2192.57	1582.98	1230.46	2311.37	1631.3	2031.36
	2272.93	1975.9	1734.27	2097.93	1759.53	1415.31	2201.74	1596.78	1233.23	2337.23	1659.65	2050.43
	2272.93	1980.81	1737.92	2108.59	1766.41	1416.93	2211.92	1607.98	1249.36	2389.43	1670.68	2062.95
	2289.16	1986.53	1756.97	2135.94	1800.69	1428.99	2227.02	1641.54	1273.36	2408.08	1693.92	2113.04
	2296.99	2046.63	1787.64	2173.59	1820.57	1464.04	2233.55	1680.14	1276.81	2418.43	1708.1	2115.04
	2304.7	2073.9	1824.01	2198.77	1822.99	1472.88	2349.93	1698.97	1290.14	2503.27	1712.43	2174.01
	2328.66	2080.1	1828.66	2203.34	1853.34	1487.65	2387.36	1710	1300.88	2592.19	1714.9	2211.14
	2337.14	2099.49	1839.09	2238.3	1872.87	1493.18	2410.38	1738.32	1304.58	2601.11	1775.54	2240.64
	2344.85	2125.69	1842.94	2244.05	1882.8	1494.99	2439.5	1748.05	1415.61	2604.47	1776.62	2250.45
	2344.86	2127.78	1856.45	2246.26	1895.67	1519.19	2490.15	1839.49	1444.35	2640.89	1828.67	2340.16
	2351.7	2235.8	1882.53	2310.19	1901.84	1555.63	2511.61	1885.25	1454.55	2653.67	1828.89	2382.18
	2462.61	2252.81	1900.79	2353.71	1918.12	1559.37	2527.57	1891.05	1486.36	2700.2	1887.13	2451.26
	2566.28	2330.44	1907.94	2354.82	1978.68	1560.8	2565.01	2016.51	1515.27	2719.45	1892.7	2458.5
	2567.49	2335.81	1924.22	2411.6	2040.79	1597.83	2593.3	2039.67	1525.3	2764.09	1935.6	2537.41
	2613.34	2396.93	1962.35	2436.45	2137.11	1598.77	2650.75	2124.45	1536.52	2810.01	1970.9	2581.22
	2652.93	2403.92	1999.9	2459.32	2162.53	1629.58	2677.75	2128.49	1542.51	2941.85	2054.42	2606.9
	2699.38	2413.1	2026.96	2461.39	2174.74	1671.99	2798.75	2217.76	1552.62	3053.49	2178.1	2724.81
	2700.98	2468.19	2052.54	2496.03	2193.25	1704.21	2870.11	2226.51	1705.88	3100.29	2351.36	2746.75
	2745.03	2504.52	2054.25	2500.45	2231.78	1770.85	2887.38	2650.27	1716.17	3259.19	2422.23	3052.32
Mean MGV	2301.78	1997.11	1727.37	2129	1738.83	1437.14	2242.43	1677.5	1276.86	2427.62	1680.73	2151.9
Statistics (2-tailed t test) (significance at P<0.01)				The t-value is 2.89671. The p-value is .005311. The result is significant			The t-value is 1.54853. The p-value is .126935. The result is not significant			The t-value is -2.00119. The p-value is .050059. The result is not significant
	Note: statistical comparison made between expression in AC at each P6.p VPC stage
N (animals) all treatments = 30		The t-value is 4.41747. The p-value is .000044. The result is significant	The t-value is 9.82966. The p-value is < .00001. The result is significant		The t-value is 5.47451. The p-value is < .00001. The result is significant	The t-value is 13.26723. The p-value is < .00001. The result is significant		The t-value is 6.08064. The p-value is < .00001. The result is significant	The t-value is 12.46293. The p-value is < .00001. The result is significant		The t-value is 8.44216. The p-value is < .00001. The result is significant	The t-value is 2.89435. The p-value is .005346. The result is significant
	Note: statistical comparison made between expression in AC and expression in the VU or VPC at each P6.p stage
	Fig 3E'. Quantitative fluorescent measurements (MGV) of PBRM-1::eGFP in AC nuclei in each tissue at each vulval stage
	P6p.1 cell			P6.p 2 cell			P6.p 4 cell			P6.p 8 cell
	AC	VU	VPC	AC_2	VU_2	VPC_2	AC_4	VU_4	VPC_4	AC_8	VU_8	VPC_8
	8598.26	6470.97	6821.1	5592.3	5195.48	5215.62	5936.88	4338.91	4351.39	5539.16	6232.35	6647.19
	7333.05	3643.7	6127.32	5206.17	4532.86	5858.34	6243.97	5055.03	4818.36	6005.58	4031.25	5670.66
	8103.21	5836.64	5355.84	4396.98	3073.97	3837.62	5431.65	5480.52	2977.65	7552.29	5539.45	6816.54
	7687.02	5551.54	6494.73	6544.1	5139.45	6134.29	6070.97	4469.86	3803.43	6416.17	4686.74	7441.58
	6067.35	1525.16	4095.3	6723.23	5868.05	3707.53	5548.73	4564.86	3611.09	5677.57	4720.64	4279.96
	6536.94	4902.34	4566.71	5712.94	5262.75	4302.1	5008.15	4893.67	3741.49	6934.76	6596.11	7543.58
	6444.11	5640.09	5009.2	6731.39	5288.56	4780.7	4364.9	3988.4	4780.34	4410.62	4421.64	3221.12
	7048.73	6783.2	6168.07	6458.53	4584.37	5870.34	4908.54	3892.51	3597.97	4847.83	6048.57	5135.51
	5819.29	4467.72	4552.76	5969.6	4393.72	4500.24	7280.53	6043.08	5676.9	6623.58	6029.72	5680.61
	5014.61	4370.24	5634.48	6451.53	4567.29	5291.66	5744.71	5114.13	4661.06	6810.83	5538.6	8377.74
	5405.95	4457.3	4701.32	6786.09	4623.4	5418.79	5435.12	4418.49	5543.23	5072.32	4370.12	5039.3
	8766.01	2142.8	7292.73	4964.48	4881.29	5409.62	4129.88	4805.57	3007.57	5499.41	4748.76	4355.46
	8493.27	7311.69	5267.96	5063.05	4094.84	3319.76	5564.9	5600.45	4132.75	4551.83	4708.45	5326.79
	6661.97	4808.96	4386.36	4756.1	4454.67	4247.81	6637.04	4475.96	4280.59	5921.68	4509.97	5111.6
	8390.04	4993.17	6809.1	4951.6	4168.75	4294.77	6802.66	4974.39	4299.44	6131.87	3875.06	6209.92
	5301.1	4378.5	5036.13	6557.74	5112.02	4375	4850.8	4652.8	5054.71	6560.14	5277.73	7893.16
	6500.98	4991.33	4609.43	7089.12	4499.35	5246.61	5277.1	3859.86	3080.67	6307.18	4467.87	4437.13
	6476.65	4962.95	5001.09	5863.22	3859.95	4014.72	6887.1	5600.09	3924.98	5647.47	4951.31	4955.92
	6763.17	4648.1	5431.44	4602.08	4050.2	3998.03	5085.18	5860.9	4383.73	7402.66	5407	7695.06
	6847.03	5962.15	4716.79	5530.18	5290.65	4841.81	5482.75	4041.7	4035.47	6578.59	5999.19	5672.36
	6209.38	4856.46	4327.57	6482.62	4656.62	4285.91	6452.57	6351.74	4588.86	6293.82	6107.86	7401.99
	5235.55	4145.85	3700.71	6400.56	4456.01	4130.42	4497.93	5222.48	3533.37	4932.73	4871.8	6288.33
	6918.6	5136.1	4935.99	6776.17	4684.77	3935.83	8414.78	5785.52	5672.59	6818.09	4506.12	6397.72
	5508.74	4544.6	4198	4844.27	4555.71	4247.4	6183.8	4514.2	5348.48	5566.54	4604.96	5987.44
	5787.95	4297.26	3765.63	7041.16	5562.47	4012.36	6470.07	5489.49	5570.8	5863.35	4224.1	6460.76
	6483.64	5124.12	5356.84	3915.03	4809.65	3436.76	6123.86	4543.96	4809.98	6460.41	4690.6	7053.1
	7785.8	4757.49	6008.6	5409.53	5194.78	4050.62	6113.04	5319.01	4264.77	6016.19	5383.8	5177.01
	5581.49	5574.6	4509.55	6320.6	5274.59	5503.72	6659.66	4812.36	5853.02	5865.1	5427.85	7449.5
	3841.68	3318.97	4065.88	6016.27	5287.89	5909.72	7651.98	5674.2	5820.24	6354.97	5457.39	8093.18
	5547.73	4666.19	4313.48	5815.74	4439.49	4093.22	5673.43	4839.69	3880.31	6567.1	5453.47	6532.33
Mean MGV	6607.29	4813.93	5136.09	5832.99	4738.76	4626.83	5905.49	4960.14	4456.03	6022.85	5083.97	6131.73
Statistics (2-tailed t test) (significance at P<0.01)				The t-value is 2.74914. The p-value is .007953. The result is significant			The t-value is 0.27533. The p-value is .784041. The result is not significant			The t-value is -0.63024. The p-value is .531013. The result is not significant
	Note: statistical comparison made between expression in AC at each P6.p VPC stage
N (animals) all treatments = 30		The t-value is 5.74993. The p-value is < .00001. The result is significant	The t-value is 5.25236. The p-value is < .00001. The result is significant		The t-value is 5.84397. The p-value is < .00001. The result is significant	The t-value is 5.73909. The p-value is < .00001. The result is significant		The t-value is 4.3825. The p-value is .00005. The result is significant	The t-value is 6.17725. The p-value is < .00001. The result is significant		The t-value is 4.91741. The p-value is < .00001. The result is significant	The t-value is -0.3789. The p-value is .706143. The result is not significant
	Note: statistical comparison made between expression in AC and expression in the VU or VPC at each P6.p stage
