# Supplementary material for: The SWI/SNF chromatin remodeling assemblies BAF and PBAF differentially regulate cell cycle exit and cellular invasion in vivo
Source: PLoS Genet. 2022 Jan 4;18(1):e1009981. doi: 10.1371/journal.pgen.1009981 (PMC8759636; doi:10.1371/journal.pgen.1009981)
Supplement: S1 Data — (ZIP) [file pgen.1009981.s012.zip › S3_FigData.xlsx]

## Sheet: S3 Fig data
	S3D Fig. Quantitative fluorescence measurements (MGV) of endogenously tagged SWI/SNF subunits following RNAi treatments targeting alternative SWI/SNF subunits
			GFP::SWSN-4								SWSN-8::GFP								PBRM-1::GFP							Normalized
	Avg(Control)	SD(Control)	Control/T444T(RNAi)	Normalized	swsn-8(RNAi)	Normalized	pbrm-1(RNAi)	Normalized	Avg(Control)	SD(Control)	Control/T444T(RNAi)	Normalized	swsn-4(RNAi)	Normalized	pbrm-1(RNAi)	Normalized	Avg(Control)	SD(Control)	Control/T444T(RNAi)	normalized	swsn-4(RNAi)	Normalized	swsn-8(RNAi)	Normalized		STRAIN	GFP::SWSN-4			SWSN-8::GFP			PBRM-1::GFP
	6855.05	1018.76	7686.75	0.816387	5046.64	-1.77509	5406.07	-1.42229	3955.28	360.223	3215.51	-2.05367	3978.65	0.0648792	3971.78	0.0457993	4123.15	505.813	3966.73	-0.309251	2621.92	-2.96795	3838.9	-0.561976		RNAi	Control1	swsn-8(RNAi)	pbrm-1(RNAi)	Control2	swsn-4(RNAi)	pbrm-1(RNAi)	Control3	swsn-4(RNAi)	swsn-8(RNAi)
	6855.05	1018.76	7247.55	0.385271	4244.83	-2.56214	6777.04	-0.0765705	3955.28	360.223	3626.14	-0.913713	6956.37	8.3312	4968.9	2.81387	4123.15	505.813	3525.49	-1.18159	2457.14	-3.29374	4552.97	0.849762			0.816387	-1.77509	-1.42229	-2.05367	0.0648792	0.0457993	-0.309251	-2.96795	-0.561976
	6855.05	1018.76	6562.08	-0.287574	3668.97	-3.12739	7008.39	0.150521	3955.28	360.223	3705.49	-0.693433	6334.47	6.60477	4298.78	0.953569	4123.15	505.813	4295.15	0.340042	2118.91	-3.96242	5381.03	2.48684			0.385271	-2.56214	-0.0765705	-0.913713	8.3312	2.81387	-1.18159	-3.29374	0.849762
	6855.05	1018.76	6845.89	-0.0089916	4740.88	-2.07523	5979.82	-0.85911	3955.28	360.223	3618.16	-0.935888	6013.83	5.71466	3683.1	-0.755608	4123.15	505.813	3901.95	-0.437324	4645.21	1.03211	5296.78	2.32028			-0.287574	-3.12739	0.150521	-0.693433	6.60477	0.953569	0.340042	-3.96242	2.48684
	6855.05	1018.76	6603.84	-0.246582	5041.32	-1.78032	5588.96	-1.24276	3955.28	360.223	3964.49	0.0255674	5784.92	5.07918	4746.73	2.19709	4123.15	505.813	4061.94	-0.121017	2527.09	-3.15543	4063.42	-0.118087			-0.0089916	-2.07523	-0.85911	-0.935888	5.71466	-0.755608	-0.437324	1.03211	2.32028
	6855.05	1018.76	6067.8	-0.77275	5194.4	-1.63006	6335.9	-0.509585	3955.28	360.223	4014.16	0.163438	5199.62	3.45435	4247.61	0.811523	4123.15	505.813	4068.37	-0.108301	4248.87	0.248552	4936.9	1.6088			-0.246582	-1.78032	-1.24276	0.0255674	5.07918	2.19709	-0.121017	-3.15543	-0.118087
	6855.05	1018.76	7222.93	0.361103	3515.82	-3.27772	4316.48	-2.49181	3955.28	360.223	3444.43	-1.41816	5642.86	4.68482	3351.34	-1.67659	4123.15	505.813	4031.43	-0.181332	2317.26	-3.57027	4832.72	1.40283			-0.77275	-1.63006	-0.509585	0.163438	3.45435	0.811523	-0.108301	0.248552	1.6088
	6855.05	1018.76	6651.87	-0.199431	4522.42	-2.28966	5797.13	-1.03844	3955.28	360.223	3680.08	-0.763992	6860.19	8.06419	3458.08	-1.38026	4123.15	505.813	4450.58	0.647323	1906.82	-4.38171	4499.25	0.743552			0.361103	-3.27772	-2.49181	-1.41816	4.68482	-1.67659	-0.181332	-3.57027	1.40283
	6855.05	1018.76	4322.06	-2.48633	2444.14	-4.32967	6485.13	-0.363107	3955.28	360.223	4152.84	0.548416	4429.61	1.31676	3286.28	-1.85718	4123.15	505.813	3436.14	-1.35824	4204.4	0.160638	3805.04	-0.62892			-0.199431	-2.28966	-1.03844	-0.763992	8.06419	-1.38026	0.647323	-4.38171	0.743552
	6855.05	1018.76	5432.1	-1.39674	4129.6	-2.67525	7172.31	0.311423	3955.28	360.223	3846.37	-0.302358	5411.54	4.04266	4163.41	0.577762	4123.15	505.813	3277.9	-1.67108	1817.48	-4.55835	4416.59	0.580123			-2.48633	-4.32967	-0.363107	0.548416	1.31676	-1.85718	-1.35824	0.160638	-0.62892
	6855.05	1018.76	7261.97	0.399424	3680.66	-3.11592	6310.01	-0.535003	3955.28	360.223	4141.69	0.517485	4887.35	2.58748	4910.08	2.65059	4123.15	505.813	3966.99	-0.308741	2203.34	-3.7955	4239.33	0.229677			-1.39674	-2.67525	0.311423	-0.302358	4.04266	0.577762	-1.67108	-4.55835	0.580123
	6855.05	1018.76	7386.95	0.522106	4433.4	-2.37704	6120.38	-0.721136	3955.28	360.223	4280.68	0.903322	4415.24	1.27688	4435.85	1.33409	4123.15	505.813	4330.87	0.410657	2355.85	-3.49398	4444.75	0.635807			0.399424	-3.11592	-0.535003	0.517485	2.58748	2.65059	-0.308741	-3.7955	0.229677
	6855.05	1018.76	10730.1	3.80363	4289.6	-2.51819	5729.9	-1.10442	3955.28	360.223	4076.11	0.335412	5659.55	4.73116	3773.12	-0.505704	4123.15	505.813	4413.92	0.574844	2248.79	-3.70565	3834.68	-0.570311			0.522106	-2.37704	-0.721136	0.903322	1.27688	1.33409	0.410657	-3.49398	0.635807
	6855.05	1018.76	8451.49	1.56704	3876.47	-2.92371	6128.64	-0.713024	3955.28	360.223	3854.5	-0.279769	7441.07	9.67675	3643.25	-0.866223	4123.15	505.813	4571.11	0.885623	2255.61	-3.69215	4599.53	0.941805			3.80363	-2.51819	-1.10442	0.335412	4.73116	-0.505704	0.574844	-3.70565	-0.570311
	6855.05	1018.76	7066.63	0.207682	3695.07	-3.10178	5553.53	-1.27755	3955.28	360.223	3351.97	-1.67483	6367.89	6.69756	4245.47	0.805563	4123.15	505.813	4577.11	0.897485	2452.51	-3.30288	4448.22	0.642658			1.56704	-2.92371	-0.713024	-0.279769	9.67675	-0.866223	0.885623	-3.69215	0.941805
	6855.05	1018.76	6418.96	-0.428056	4920.06	-1.89935	6650.86	-0.200425	3955.28	360.223	3738.82	-0.600912	6364.1	6.68703	3891.96	-0.175794	4123.15	505.813	4916.04	1.56755	2336.43	-3.53237	3788.63	-0.661355			0.207682	-3.10178	-1.27755	-1.67483	6.69756	0.805563	0.897485	-3.30288	0.642658
	6855.05	1018.76	7397.66	0.532616	5430.86	-1.39795	7019.96	0.161878	3955.28	360.223	4316.96	1.00403	4806.68	2.36353	4156.8	0.559418	4123.15	505.813	3707.83	-0.8211	2551.81	-3.10656	4276.42	0.303018			-0.428056	-1.89935	-0.200425	-0.600912	6.68703	-0.175794	1.56755	-3.53237	-0.661355
	6855.05	1018.76	6371.03	-0.4751	5584.83	-1.24682	6395.23	-0.451348	3955.28	360.223	3989.52	0.0950411	5428.1	4.08862	4630.11	1.87337	4123.15	505.813	4486.42	0.718183	2561.04	-3.08831	5492.78	2.70776			0.532616	-1.39795	0.161878	1.00403	2.36353	0.559418	-0.8211	-3.10656	0.303018
	6855.05	1018.76	7917	1.04239	3819.16	-2.97997	6040.28	-0.799755	3955.28	360.223	4452.1	1.3792	5095.87	3.16633	3580.7	-1.03986	4123.15	505.813	4618.18	0.978679	2850.35	-2.51635	4856.64	1.45011			-0.4751	-1.24682	-0.451348	0.0950411	4.08862	1.87337	0.718183	-3.08831	2.70776
	6855.05	1018.76	6928.4	0.0720065	5516.15	-1.31423	5400.08	-1.42817	3955.28	360.223	4304.06	0.968221	5447.02	4.14117	3973.7	0.0511127	4123.15	505.813	5316.95	2.36016	2646.42	-2.91953	6535.43	4.7691			1.04239	-2.97997	-0.799755	1.3792	3.16633	-1.03986	0.978679	-2.51635	1.45011
	6855.05	1018.76	7168.38	0.307558	4314.21	-2.49403	5900.71	-0.93676	3955.28	360.223	4054.71	0.276013	5969.88	5.59264	4135.17	0.499374	4123.15	505.813	3299.5	-1.62838	2486.23	-3.23623	4573.85	0.891044			0.0720065	-1.31423	-1.42817	0.968221	4.14117	0.0511127	2.36016	-2.91953	4.7691
	6855.05	1018.76	7863.48	0.989864	5319.86	-1.50691	5220.37	-1.60457	3955.28	360.223	4067.52	0.311568	6328.69	6.58874	3234.73	-2.00029	4123.15	505.813	4359.87	0.468	2793.68	-2.62838	4418.47	0.583853			0.307558	-2.49403	-0.93676	0.276013	5.59264	0.499374	-1.62838	-3.23623	0.891044
	6855.05	1018.76	6917.27	0.0610776	4716.03	-2.09962	6457.2	-0.390516	3955.28	360.223	3929.18	-0.0724664	6127.26	6.02954	4104.24	0.413522	4123.15	505.813	4938.95	1.61285	2708.45	-2.79688	5789.39	3.29417			0.989864	-1.50691	-1.60457	0.311568	6.58874	-2.00029	0.468	-2.62838	0.583853
	6855.05	1018.76	7150.8	0.290303	4624.55	-2.18941	6554.73	-0.294786	3955.28	360.223	4177.98	0.618232	4814.18	2.38435	4009.78	0.151279	4123.15	505.813	4296.44	0.3426	1666.04	-4.85775	6168.76	4.0442			0.0610776	-2.09962	-0.390516	-0.0724664	6.02954	0.413522	1.61285	-2.79688	3.29417
	6855.05	1018.76	7007.78	0.149918	4799.49	-2.0177			3955.28	360.223	3858.87	-0.26766	5182.61	3.40714	4067.17	0.310599	4123.15	505.813	3830.96	-0.57767	1869.19	-4.4561	4790.52	1.3194			0.290303	-2.18941	-0.294786	0.618232	2.38435	0.151279	0.3426	-4.85775	4.0442
	6855.05	1018.76	6858.2	0.00309559	4145.09	-2.66004			3955.28	360.223	4352.02	1.10136	4644.45	1.91317	3962.01	0.0186828	4123.15	505.813	4551.63	0.847112	2425.58	-3.35613	4961.37	1.65717			0.149918	-2.0177		-0.26766	3.40714	0.310599	-0.57767	-4.4561	1.3194
	6855.05	1018.76	6502.96	-0.345603	4802.08	-2.01515			3955.28	360.223	4235.45	0.777772	4410.49	1.26369	3814.53	-0.390747	4123.15	505.813	4055.4	-0.133947	2832.28	-2.55207	4387.56	0.522742			0.00309559	-2.66004		1.10136	1.91317	0.0186828	0.847112	-3.35613	1.65717
	6855.05	1018.76	7013.32	0.155358	4004.34	-2.79821			3955.28	360.223	3254.71	-1.94483	7514.32	9.88012	4065.01	0.304598	4123.15	505.813	3640.36	-0.954497	2481.92	-3.24473	4532.2	0.808701			-0.345603	-2.01515		0.777772	1.26369	-0.390747	-0.133947	-2.55207	0.522742
	6855.05	1018.76	4818.55	-1.99898	4271.89	-2.53558			3955.28	360.223	4130.19	0.485547	5076.5	3.11256	4389.9	1.20652	4123.15	505.813	3736.78	-0.763863	2053.79	-4.09116	5745.71	3.20782			0.155358	-2.79821		-1.94483	9.88012	0.304598	-0.954497	-3.24473	0.808701
	6855.05	1018.76	6644.73	-0.206442	4546.66	-2.26587			3955.28	360.223	3925.95	-0.081422	6665.66	7.52418	4143.68	0.522993	4123.15	505.813	3373.18	-1.4827	2458.92	-3.29021	5210.41	2.14953			-1.99898	-2.53558		0.485547	3.11256	1.20652	-0.763863	-4.09116	3.20782
	6855.05	1018.76	7171.94	0.31106	4821.8	-1.9958			3955.28	360.223	4496.65	1.50288	7369.67	9.47855	3559.7	-1.09815	4123.15	505.813	3813.55	-0.612078	2357.67	-3.49037	4864.94	1.46652			-0.206442	-2.26587		-0.081422	7.52418	0.522993	-1.4827	-3.29021	2.14953
	6855.05	1018.76	7013.89	0.155918	4454.75	-2.35608			3955.28	360.223	3457.8	-1.38104	5765	5.02389	4007.43	0.144758	4123.15	505.813			2167.9	-3.86556	4461.37	0.668657			0.31106	-1.9958		1.50288	9.47855	-1.09815	-0.612078	-3.49037	1.46652
	6855.05	1018.76	6555.33	-0.294195	3081.34	-3.7042			3955.28	360.223	3723.86	-0.642431	4605.83	1.80596	4234.2	0.774296	4123.15	505.813			2161.49	-3.87823	3077.47	-2.06732			0.155918	-2.35608		-1.38104	5.02389	0.144758		-3.86556	0.668657
	6855.05	1018.76	6572.55	-0.27729	4212.72	-2.59366			3955.28	360.223	3285.16	-1.86029	5065.33	3.08156	4854.8	2.49712	4123.15	505.813			1659.37	-4.87093	4500.09	0.745219			-0.294195	-3.7042		-0.642431	1.80596	0.774296		-3.87823	-2.06732
	6855.05	1018.76	5972.05	-0.866732	6387.84	-0.458606			3955.28	360.223	4515.08	1.55403	6152.08	6.09844			4123.15	505.813			3669.64	-0.896606	4306.71	0.362888			-0.27729	-2.59366		-1.86029	3.08156	2.49712		-4.87093	0.745219
	6855.05	1018.76	6887.91	0.0322544	5148.65	-1.67496			3955.28	360.223	4231.97	0.768092	7175.31	8.93899			4123.15	505.813			2859.14	-2.49897	3746.88	-0.743891			-0.866732	-0.458606		1.55403	6.09844			-0.896606	0.362888
	6855.05	1018.76	7105.62	0.245958	4320.26	-2.4881			3955.28	360.223	4197.76	0.673123	5425.28	4.0808			4123.15	505.813			2631.45	-2.94911	4761.44	1.26191			0.0322544	-1.67496		0.768092	8.93899			-2.49897	-0.743891
	6855.05	1018.76	6922.9	0.0666029	6636.6	-0.214422			3955.28	360.223	4471.01	1.43168	4597.3	1.78227			4123.15	505.813			2189.74	-3.82239	5576.06	2.87243			0.245958	-2.4881		0.673123	4.0808			-2.94911	1.26191
	6855.05	1018.76	4986.27	-1.83436	4275.67	-2.53187			3955.28	360.223	4309.7	0.983875	5628.84	4.6459			4123.15	505.813			2244.72	-3.71369	4839.31	1.41585			0.0666029	-0.214422		1.43168	1.78227			-3.82239	2.87243
	6855.05	1018.76	6494.96	-0.353458	4937.72	-1.88201			3955.28	360.223	3761.69	-0.537432	6755.11	7.77249			4123.15	505.813					4776.02	1.29072			-1.83436	-2.53187		0.983875	4.6459			-3.71369	1.41585
	6855.05	1018.76			4607.84	-2.20582			3955.28	360.223	3039.04	-2.54356	5751.86	4.9874			4123.15	505.813					6019.97	3.75003			-0.353458	-1.88201		-0.537432	7.77249				1.29072
	6855.05	1018.76			4169.11	-2.63646			3955.28	360.223			4434.6	1.33062			4123.15	505.813					3495.19	-1.2415				-2.20582		-2.54356	4.9874				3.75003
									3955.28	360.223			6818.76	7.94917			4123.15	505.813					5146.85	2.02386				-2.63646			1.33062				-1.2415
									3955.28	360.223			6834.91	7.99404			4123.15	505.813					3924.43	-0.392884							7.94917				2.02386
									3955.28	360.223			5221.94	3.51632			4123.15	505.813					5462.06	2.64704							7.99404				-0.392884
									3955.28	360.223			4878.63	2.56327			4123.15	505.813					4272.28	0.29482							3.51632				2.64704
									3955.28	360.223			6141.91	6.07022			4123.15	505.813					4304.66	0.358849							2.56327				0.29482
									3955.28	360.223			5310.28	3.76156			4123.15	505.813					4291	0.331845							6.07022				0.358849
									3955.28	360.223			4169.44	0.594513			4123.15	505.813					4175.36	0.103225							3.76156				0.331845
									3955.28	360.223			6401.18	6.78997			4123.15	505.813					4570.11	0.883636							0.594513				0.103225
									3955.28	360.223			5810.75	5.15088			4123.15	505.813					5105.7	1.9425							6.78997				0.883636
									3955.28	360.223			4782.04	2.29513			4123.15	505.813													5.15088				1.9425
									3955.28	360.223			4499.85	1.51174																	2.29513
									3955.28	360.223			5009.98	2.92791																	1.51174
Mean MGV			6855.05		4533.19		6097.88				3932.94		5627.13		4058.81				4123.15		2539.6		4674.43								2.92791
Statistics (2-tailed t test) (significance at P<0.01)
	GFP::SWSN-4
	Control	vs.	swsn-8(RNAi)
	The t-value is 11.6018. The p-value is < .00001. The result is significant
	Control	vs.	pbrm-1(RNAi)
	The t-value is 3.24917. The p-value is .001871. The result is significant
	SWSN-8::GFP
	Control	vs.	swsn-4(RNAi)
	The t-value is -11.07202. The p-value is < .00001. The result is significant
	Control	vs.	pbrm-1(RNAi)
	The t-value is -1.31457. The p-value is .192769. The result is not significant
	PBRM-1::GFP
	Control	vs.	swsn-4(RNAi)
	The t-value is 11.13044. The p-value is < .00001. The result is significant
	Control	vs.	swsn-8(RNAi)
	The t-value is -3.83291. The p-value is .000251. The result is significant
	Note: statistical comparison made between each SWI/SNF endogenous marker in control vs. respecitve RNAi
	S3E Fig. Quantitative fluorescence measurements (MGV) of endogenously tagged SWI/SNF subunits following RNAi treatments targeting alternative SWI/SNF subunits, binned by phenotype (1 AC block vs. Mitotic/2+ AC block)
			Normalized
	5505.74	915.832	SWSN-8::GFP	s4RNAi	5751.93	939.599			2612.02	693.488	PBRM-1::GFP	s4 RNAi					4505.99	596.567	S8RNAi				4488.58	758.909	GFP::swsn-4	s8RNAI
	Avg(1AC block)	SD(1AC block)	1AC	Normalized	Avg(1AC block)	SD(1AC block)	2+AC	Normalized	Avg(1AC block)	SD(1AC block)	1AC	Normalized	Avg(1AC block)	SD(1AC block)	2+AC	NORM	Avg(1AC block)	SD(1AC block)	1AC	NORM	2+AC	NORM	Avg(1AC block)	SD(1AC block)	1AC	NORM	2+AC	NORM
	5505.74	915.832	3978.65	-1.66743	5505.74	915.832	5411.54	-0.102857	2612.02	693.488	2118.91	-0.711062	2612.02	693.488	2621.92	0.0142795	4505.99	596.567	3838.9	-1.11822	4936.9	0.722318	4488.58	758.909	5046.64	0.735353	5430.86	1.24163
	5505.74	915.832	6956.37	1.58395	5505.74	915.832	4887.35	-0.675221	2612.02	693.488	4645.21	2.93182	2612.02	693.488	2457.14	-0.223341	4505.99	596.567	4552.97	0.0787526	4832.72	0.547686	4488.58	758.909	4244.83	-0.321186	5584.83	1.44451
	5505.74	915.832	6334.47	0.904897	5505.74	915.832	7441.07	2.11319	2612.02	693.488	2527.09	-0.122461	2612.02	693.488	2248.79	-0.523776	4505.99	596.567	5381.03	1.46679	3834.68	-1.12529	4488.58	758.909	4740.88	0.332453	4212.72	-0.363491
	5505.74	915.832	6013.83	0.554789	5505.74	915.832	6367.89	0.941391	2612.02	693.488	4248.87	2.36032	2612.02	693.488	2255.61	-0.513931	4505.99	596.567	5296.78	1.32557	4599.53	0.156794	4488.58	758.909	5041.32	0.728339	6387.84	2.50262
	5505.74	915.832	5784.92	0.304839	5505.74	915.832	5095.87	-0.44754	2612.02	693.488	2317.26	-0.425033	2612.02	693.488	1666.04	-1.36409	4505.99	596.567	4063.42	-0.741861	5492.78	1.6541	4488.58	758.909	5194.4	0.930053
	5505.74	915.832	5199.62	-0.334254	5505.74	915.832	5447.02	-0.0641097	2612.02	693.488	1906.82	-1.01688	2612.02	693.488	1869.19	-1.07114	4505.99	596.567	4499.25	-0.0112993	4856.64	0.58777	4488.58	758.909	3515.82	-1.28179
	5505.74	915.832	5642.86	0.149725	5505.74	915.832	5969.88	0.506794	2612.02	693.488	4204.4	2.2962	2612.02	693.488			4505.99	596.567	3805.04	-1.17498	6535.43	3.40186	4488.58	758.909	2444.14	-2.69392
	5505.74	915.832	6860.19	1.47893	5505.74	915.832	7514.32	2.19318	2612.02	693.488	1817.48	-1.14572	2612.02	693.488			4505.99	596.567	4416.59	-0.149867	4573.85	0.113755	4488.58	758.909	4129.6	-0.473021
	5505.74	915.832	4429.61	-1.17503	5505.74	915.832	5076.5	-0.46869	2612.02	693.488	2203.34	-0.589314	2612.02	693.488			4505.99	596.567	4239.33	-0.447001	4418.47	-0.146704	4488.58	758.909	3680.66	-1.06458
	5505.74	915.832	4415.24	-1.19071	5505.74	915.832	6665.66	1.26652	2612.02	693.488	2355.85	-0.369391	2612.02	693.488			4505.99	596.567	4444.75	-0.102654	5789.39	2.15131	4488.58	758.909	4433.4	-0.072708
	5505.74	915.832	5659.55	0.16795	5505.74	915.832	7369.67	2.03523	2612.02	693.488	2452.51	-0.23001	2612.02	693.488			4505.99	596.567	4448.22	-0.0968455	6168.76	2.78723	4488.58	758.909	3876.47	-0.806561
	5505.74	915.832	6364.1	0.937251	5505.74	915.832	5065.33	-0.480882	2612.02	693.488	2336.43	-0.397393	2612.02	693.488			4505.99	596.567	3788.63	-1.20248	4839.31	0.558727	4488.58	758.909	3695.07	-1.0456
	5505.74	915.832	4806.68	-0.763306	5505.74	915.832	5628.84	0.134417	2612.02	693.488	2551.81	-0.0868166	2612.02	693.488			4505.99	596.567	4276.42	-0.384817	4776.02	0.452632	4488.58	758.909	4920.06	0.568551
	5505.74	915.832	5428.1	-0.0847794	5505.74	915.832	6755.11	1.36419	2612.02	693.488	2561.04	-0.0735085	2612.02	693.488			4505.99	596.567	4790.52	0.476944	6019.97	2.53781	4488.58	758.909	3819.16	-0.882085
	5505.74	915.832	6328.69	0.898589	5505.74	915.832	5751.86	0.268738	2612.02	693.488	2850.35	0.343669	2612.02	693.488			4505.99	596.567	4961.37	0.763333			4488.58	758.909	5516.15	1.35402
	5505.74	915.832	6127.26	0.678641	5505.74	915.832	4434.6	-1.16958	2612.02	693.488	2646.42	0.0495995	2612.02	693.488			4505.99	596.567	4387.56	-0.198519			4488.58	758.909	4314.21	-0.229757
	5505.74	915.832	4814.18	-0.755114	5505.74	915.832	6818.76	1.43369	2612.02	693.488	2486.23	-0.181392	2612.02	693.488			4505.99	596.567	4532.2	0.0439384			4488.58	758.909	5319.86	1.09536
	5505.74	915.832	5182.61	-0.352822	5505.74	915.832	5221.94	-0.309879	2612.02	693.488	2793.68	0.261956	2612.02	693.488			4505.99	596.567	5745.71	2.07809			4488.58	758.909	4716.03	0.299703
	5505.74	915.832	4644.45	-0.940445	5505.74	915.832	4878.63	-0.684741	2612.02	693.488	2425.58	-0.268846	2612.02	693.488			4505.99	596.567	5210.41	1.18079			4488.58	758.909	4624.55	0.17917
	5505.74	915.832	4410.49	-1.19591	5505.74	915.832	6141.91	0.69464	2612.02	693.488	2832.28	0.317615	2612.02	693.488			4505.99	596.567	4864.94	0.601685			4488.58	758.909	4799.49	0.409678
	5505.74	915.832	5765	0.283088	5505.74	915.832	5810.75	0.333041	2612.02	693.488	2481.92	-0.187597	2612.02	693.488			4505.99	596.567	4461.37	-0.074801			4488.58	758.909	4145.09	-0.452604
	5505.74	915.832	4605.83	-0.982613	5505.74	915.832	4782.04	-0.790207	2612.02	693.488	2053.79	-0.804961	2612.02	693.488			4505.99	596.567	3077.47	-2.39457			4488.58	758.909	4802.08	0.413098
	5505.74	915.832	7175.31	1.82301	5505.74	915.832	4499.85	-1.09834	2612.02	693.488	2458.92	-0.220765	2612.02	693.488			4505.99	596.567	4500.09	-0.00988625			4488.58	758.909	4271.89	-0.285533
	5505.74	915.832	5425.28	-0.0878553	5505.74	915.832	5009.98	-0.541316	2612.02	693.488	2357.67	-0.366762	2612.02	693.488			4505.99	596.567	4306.71	-0.334054			4488.58	758.909	4546.66	0.0765366
	5505.74	915.832	4597.3	-0.991932	5505.74	915.832			2612.02	693.488	2167.9	-0.640411	2612.02	693.488			4505.99	596.567	3746.88	-1.27246			4488.58	758.909	4821.8	0.439076
	5505.74	915.832	6834.91	1.45133	5505.74	915.832			2612.02	693.488	2161.49	-0.649657	2612.02	693.488			4505.99	596.567	4761.44	0.428202			4488.58	758.909	4454.75	-0.0445715
	5505.74	915.832	5310.28	-0.213419	5505.74	915.832			2612.02	693.488	1659.37	-1.37371	2612.02	693.488			4505.99	596.567	5576.06	1.79372			4488.58	758.909	3081.34	-1.85429
	5505.74	915.832	4169.44	-1.45911	5505.74	915.832			2612.02	693.488	3669.64	1.52507	2612.02	693.488			4505.99	596.567	3495.19	-1.69437			4488.58	758.909	5148.65	0.869769
	5505.74	915.832	6401.18	0.977739	5505.74	915.832			2612.02	693.488	2859.14	0.356341	2612.02	693.488			4505.99	596.567	5146.85	1.07424			4488.58	758.909	4320.26	-0.221793
									2612.02	693.488	2631.45	0.0280216	2612.02	693.488			4505.99	596.567	3924.43	-0.974854			4488.58	758.909	6636.6	2.83041
									2612.02	693.488	2189.74	-0.608926	2612.02	693.488			4505.99	596.567	5462.06	1.60261			4488.58	758.909	4275.67	-0.280551
																	4505.99	596.567	4272.28	-0.391768			4488.58	758.909	4937.72	0.591831
																	4505.99	596.567	4304.66	-0.337479			4488.58	758.909	4607.84	0.15715
																	4505.99	596.567	4291	-0.360375
																	4505.99	596.567	4175.36	-0.554216
																	4505.99	596.567	4570.11	0.107474
																	4505.99	596.567	5105.7	1.00526
Mean MGV							5751.93								2186.45						5119.6						5404.06
Statistics (2-tailed t test) (significance at P<0.01)
	SWSN-8::GFP
swsn-4(RNAi)	1AC block	vs.	2+AC block
	The t-value is -0.96281. The p-value is .340188. The result is not significant
	PBRM-1::GFP
swsn-8(RNAi)	1AC block	vs.	2+AC block
	The t-value is -3.03018. The p-value is .003896. The result is significant
	Note: statistical comparison made between SWI/SNF endogenous fluorescence expression in the treatment with the indicated RNAi, where penetrance of mitotic (2+ AC phenotype) was sufficient for statistical comparison
