# Supplementary material for: The SWI/SNF chromatin remodeling assemblies BAF and PBAF differentially regulate cell cycle exit and cellular invasion in vivo
Source: PLoS Genet. 2022 Jan 4;18(1):e1009981. doi: 10.1371/journal.pgen.1009981 (PMC8759636; doi:10.1371/journal.pgen.1009981)
Supplement: S1 Data — (ZIP) [file pgen.1009981.s012.zip › S2_FigData.xlsx]

## Sheet: S2 Fig data
	S2D Fig. Quantitative fluorescent measurements (MGV) of SWSN::GFP in AC nuclei in each treatement
	GFP::SWSN-4		SWSN-8::GFP		PBRM-1::eGFP			S2E Fig. Scoring data (stacked bar chart)
	Control/T444T	swsn-4(RNAi)	Control/T444T2	swsn-8(RNAi)	Control/T444T3	pbrm-1(RNAi)		Strain	RNAi	Invasion	1 AC block	2+ AC block	N
	7979.08	538.356	1645.6	344.152	5936.88	3493.02		GFP::swsn-4	Control/T4444T	30	0	0	30
	8997.42	323.677	1690.06	391.86	6243.97	4767.59		GFP::swsn-4	swsn-4(RNAi)	3	20	7	30
	6792.58	337.878	1711.64	445.37	5431.65	1339.35		swsn-8::GFP	Control/T4444T	30	0	0	30
	8380.58	295.928	1734.04	744.859	6070.97	2290.45		swsn-8::GFP	swsn-8(RNAi)	21	6	3	30
	9057.21	452.845	1760.97	394.553	5548.73	1895.71		pbrm-1::eGFP	Control/T4444T	30	0	0	30
	8491.76	331.232	1817.89	354.057	5008.15	2841.45		pbrm-1::eGFP	pbrm-1(RNAi)	25	5	0	30
	7934.43	504.426	1917.03	494.26	4364.9	2624.8
	10068	395.686	2065.6	371.929	4908.54	3426.33
	9167.49	322.231	2078.54	579.972	7280.53	2927.6
	11029.2	514.793	2125.17	317.378	5744.71	2144.94
	7668.92	842.055	2145.05	413.932	5435.12	1823.81
	10735.4	458.022	2192.57	139.152	4129.88	2435.72
	9203.43	363.833	2201.74	352.87	5564.9	3130.05
	8011.22	471.394	2211.92	564.565	6637.04	3314.59
	6812.68	850.994	2227.02	295.342	6802.66	2754.39
	9524.61	432.365	2233.55	458.094	4850.8	3003.8
	9497.36	482.648	2349.93	266.645	5277.1	3044.3
	8723.3	424.084	2387.36	348.161	6887.1	2583.28
	8572.63	491.485	2410.38	376.615	5085.18	2737.88
	8074.47	490.422	2439.5	644.355	5482.75	3179.17
	7208.61	548.667	2490.15	503.831	6452.57	2493.7
	7145.58	265.569	2511.61	748.697	4497.93	3444.03
	8905.18	269.298	2527.57	373.199	8414.78	2186.08
	9450.14	426.31	2565.01	541.305	6183.8	3330.27
	8305.04	519.705	2593.3	359.254	6470.07	2865.66
	8583.46	337.255	2650.75	289.709	6123.86	3863.85
	9500.12	474.877	2677.75	355.088	6113.04	3230.63
	9242.33	555.565	2798.75	347.479	6659.66	3436.54
	12348	327.136	2870.11		7651.98	2159.45
	8874.27	341.989	2887.38		5673.43	3449.46
		1067.23
		422.115
		462.286
		590.158
		503.126
		554.979
		304.864
		535.818
		649.491
		987.102
		653.535
		492.074
		406.835
		459.997
		477.961
		501.704
		640.815
		299.346
		615.929
Mean MGV	8809.49	490.124	2263.93	422.024	5897.76	2873.93
Statistics (2-tailed t test) (significance at P<0.01)	The t-value is 47.17526. The p-value is < .00001. The result is significant		The t-value is 25.19159. The p-value is < .00001. The result is significant		The t-value is 13.89142. The p-value is < .00001. The result is significant
N (animals) all treatments > 27	Note: statistical comparison made between each SWI/SNF endogenous marker in control vs. respecitve RNAi
