# Supplementary material for: The SWI/SNF chromatin remodeling assemblies BAF and PBAF differentially regulate cell cycle exit and cellular invasion in vivo
Source: PLoS Genet. 2022 Jan 4;18(1):e1009981. doi: 10.1371/journal.pgen.1009981 (PMC8759636; doi:10.1371/journal.pgen.1009981)
Supplement: S1 Data — (ZIP) [file pgen.1009981.s012.zip › S6_FigData.xlsx]

## Sheet: S6 Fig data
	S6B Fig. Quantitative fluorescent measurements (MGV) of GFP::FOS-1a in AC nuclei in control and following pbrm-1(RNAi) treatement			S6D Fig. Scoring data (stacked bar chart)
	Control/T444T	pbrm-1(RNAi)		Condition	Invasion	block	N	Statistics (Fisher Exact Test) (significance at P<0.01)
	34269	28416.2		Control/T444T	50	0	50
	31608.3	21504.4		pbrm-1::mNG::AID	25	5	30
	28446.6	20730.9		fos-1(RNAi)	14	16	30
	32405.9	17503.1		pbrm-1::mNG::AID + fos-1RNAi	1	30	31	The Fisher exact test statistic value is 0.0001. The result is significant
	32378.7	21706.3						Note: statistical comparison between control strain treated with fos-1(RNAi) vs. pbrm-1::mNG::AID treated with fos-1(RNAi) in the absence of auxin
	34539.7	19439.3
	35037.5	22946.3
	33319.1	20072.1
	33660.7	15963.3
	37068.1	26867.5
	25587	22282.6
	30324.9	26703.2		S6F Fig. Scoring data (stacked bar chart)
	34306.7	19496.5		Condition	Invasion	block	N	Statistics (Fisher Exact Test) (significance at P<0.01)				Statistics (Fisher Exact Test) (significance at P<0.05)
	32081.3	20359.7		Control/T444T	30	0	30
	32059.2	15871.7		MMP(-)	35	0	0
	28426.7	21062		pbrm-1(RNAi)	50	2	52
	29127.1	17443.1		MMP(-) + pbrm-1(RNAi)	25	8	33	The Fisher exact test statistic value is 0.0116. The result is not significant				The Fisher exact test statistic value is 0.0116.The result is significant
	30325.5	17078.2						Note: statistical comparison made between control strain treated with pbrm-1(RNAi) vs. MMP(-) mutant strain treated with pbrm-1(RNAi). Results are not significant at P<0.01, but are significant at P<0.05
	35257.1	18838.8
	25701.9	19414.9
	33878.4
	29829.6
	26856.4
	25420.6
	32233.8
	30505.5
	31167.1
	30949.5
	26631.2
Mean MGV	31151.8	20685
Statistics (2-tailed t test) (significance at P<0.01)	The t-value is 10.9447. The p-value is < .00001. The result is significant
N (animals) both treatments > 20
