# Supplementary material for: The SWI/SNF chromatin remodeling assemblies BAF and PBAF differentially regulate cell cycle exit and cellular invasion in vivo
Source: PLoS Genet. 2022 Jan 4;18(1):e1009981. doi: 10.1371/journal.pgen.1009981 (PMC8759636; doi:10.1371/journal.pgen.1009981)
Supplement: S1 Data — (ZIP) [file pgen.1009981.s012.zip › S5_FigData.xlsx]

## Sheet: S5 Fig data
S5B Fig. Scoring data (stacked bar chart)
CKI-1::GFP	Treatment	Invasion	AC block	N	Statistics (Fisher Exact Test) (significance at P<0.01)
	Control/T444T	30	0	30
AC>CKI-1	Control/T444T	30	0	30
	swsn-4(RNAi)	4	21	25
AC>CKI-1	swsn-4(RNAi)	4	22	26	The Fisher exact test statistic value is 1. The result is not significant
	swsn-8(RNAi)	13	17	30
AC>CKI-1	swsn-8(RNAi)	28	3	31	The Fisher exact test statistic value is 0.0001. The result is significant
					Note: statistical comparison made within strains of the same treatment in containing or lacking the AC>CKI-1::GFP transgene
