# Supplementary material for: The SWI/SNF chromatin remodeling assemblies BAF and PBAF differentially regulate cell cycle exit and cellular invasion in vivo
Source: PLoS Genet. 2022 Jan 4;18(1):e1009981. doi: 10.1371/journal.pgen.1009981 (PMC8759636; doi:10.1371/journal.pgen.1009981)
Supplement: S1 Data — (ZIP) [file pgen.1009981.s012.zip › S4_FigData.xlsx]

## Sheet: S4 Fig data
	S4C Fig. Cytplasmic/Nuclear (C/N) DHB ratio in SM cells in each condition				S4B Fig. Number of SM cells/animal in control and following treatment with swsn-4(RNAi)
		swsn-4(RNAi)
	Control/T444T	All SM cells	1 SM cell		Control/T444T	swsn-4(RNAi)
	0.429171	1.3357	0.762579		14	6
	0.495182	0.719355	1.08688		15	3
	0.716911	1.28077	1.06187		16	6
	0.595574	1.1083	1.13843		16	4
	0.70302	1.67688	1.45051		16	5
	0.317631	0.857217	0.321392		16	4
	0.338755	1.27738	0.236656		16	5
	0.34738	0.896404	0.185395		16	8
	0.372963	1.21506	1.46641		14	11
	0.33196	1.08997	0.37026		12	7
	0.299821	0.727686	0.626616		16	10
	0.443452	0.836224	0.973499		16	2
	0.376557	1.08049	0.697104		16	3
	0.292957	1.25312	0.653759		16	6
	0.239752	0.796051	0.703347		12	6
	0.279648	0.803702	0.216239		16	13
	0.348633	0.850856	1.26676		16	5
	0.271721	0.818848	0.710162		16	3
	0.335478	1.77856	1.20744		16	6
	0.284519	1.30064	0.934513		16	6
	0.318249	1.08082			16	2
	0.297555	2.02009			16	3
	0.282879	1.53598			16	4
	0.200663	1.68342			13	2
	0.211977	0.730429			16	2
	0.212008	0.719694			16	2
	0.281958	1.00079			16	2
	0.278833	1.00846			16	8
	0.321552	1.44962			16	2
	0.21363	1.53136			16	3
	0.243213	0.783192			16	3
	0.19032	0.839621				1
	0.249685	1.67287				2
	0.31962	1.35691				4
	0.296219	1.0324				5
	0.379219	1.79554				3
	0.413595	0.32254				1
	0.375769	0.705617				2
	0.239482	0.240166				1
	0.326267	0.636068				2
	0.367491	1.33416				2
	0.417111	0.730584				2
	0.356902	1.33416				1
	0.429238	1.2417		Mean # SM cell	15.4839	4.13953
	0.230592	1.47015			Note: 6/31 control animals had SMs that had not finished their final round(s) of division. Most animals have 8 SM cells on the left and right sides of the vulva at the P6.p 8 cell stage. All animals were included for this analysis
	0.244473	0.674123
	0.241385	0.700528
	0.221808	1.4559
	0.407276	1.33341
	0.400881	0.573589
	0.343452	0.471409
	0.31815	1.5707
	0.278459	0.708948			Note: Some animals treated with swsn-4(RNAi) only had SM cells present on either the left or the right side of the vulva, which may suggest defects in early M lineage division or SM cell migration. All animals were included for this analysis.
	0.737556	0.670259
	0.801994	0.683969
	0.822989	0.811767
	0.338538	0.727708
	0.298937	0.566606
	0.345628	1.05967
	0.393767	1.45145
	0.245259	1.45537			The t-value is 21.32887. The p-value is < .00001. The result is significant at p < .01.
	0.17458	1.08985
	0.262836	1.76667
	0.242332	1.28574
	0.19961	2.03697
	0.275918	1.25325
	0.226482	1.0875
	0.329909	1.28162
	0.25962	0.924687
	0.270355	0.764722
	0.379537	0.737009
	0.261675	1.65605
	0.305294	1.48914
	0.286003	1.41309
	0.230922	0.918758
	0.252274	0.697219
	0.270416	0.848491
	0.351342	0.862896
	0.304135	1.1737
	0.342852	0.788133
	0.218777	1.00762
	0.214032	2.03866
	0.196849	1.41819
	0.159626
	0.183699
	0.193051
	0.203026
	0.186018
	0.164315
	0.148909
Mean C/N ratio	0.320112	1.10138	0.803491
	Note: 6/31 control animals had SMs that had not finished their final round(s) of division. Most animals have 8 SM cells on the left and right sides of the vulva at the P6.p 8 cell stage. All animals were included for this analysis
Statistics (2-tailed t test) (significance at P<0.01)		The t-value is 2.97206. The p-value is .003698. The result is significant		Comparison between all SM cells and 1 SM cell
	The t-value is -17.43081. The p-value is < .00001. The result is significant			Comparison between control and All SM
	The t-value is -9.40301. The p-value is < .00001. The result is significant			Comparison between control and 1 SM cell
